# Supplementary material for: The invasive Red-vented bulbul (Pycnonotus cafer) outcompetes native birds in a tropical biodiversity hotspot
Source: PLoS One. 2018 Feb 1;13(2):e0192249. doi: 10.1371/journal.pone.0192249 (PMC5794173; doi:10.1371/journal.pone.0192249)
Supplement: S1 Data — Columns “site”, “index”, and “point” describe the location of each point. X and Y are the GPS coordinates in the WGS84 system. “Day” correspond the day number (1–365). The “hab” and “hab1” columns describe respectively the macro-habitat (6 levels) where the point was located, and corresponding habitat sub level. “Dist” correspond to the distance from the historical introduction point. (CSV) [file pone.0192249.s006.csv]

id	site	index	point	x	y	year	day	hab	hab1	pycaf	pycafpa	actri	zost	ripalb	cormon	cormonpa	trihae	trihaepa	phidie	phidiepa	geryfla	pacruf	pasdom	licinc	spichi	myzcal	lalleu	myical	dist
1	1031	1031_012015	1031_01	164.2847	-20.531	2015	340	B	B1	0	0	0	0	9	0	0	0	0	0	0	1	7	0	3	2	0	0	0	296.5
2	1031	1031_022015	1031_02	164.2809	-20.5339	2015	340	B	B1	0	0	5	0	0	0	0	0	0	0	0	1	1	0	4	0	0	0	0	296.6
3	1031	1031_032015	1031_03	164.281	-20.5387	2015	340	B	B1	0	0	5	5	3	0	0	0	0	0	0	1	0	0	2	6	0	0	0	296.2
4	1031	1031_042015	1031_04	164.284	-20.5406	2015	340	F	F4	0	0	2	4	0	0	0	0	0	0	0	0	0	0	4	3	0	0	0	295.9
5	1031	1031_052015	1031_05	164.2847	-20.5438	2015	340	D	D5	0	0	0	0	0	0	0	0	0	0	0	0	0	0	8	1	0	0	0	295.6
6	1031	1031_062015	1031_06	164.2782	-20.5444	2015	340	F	F4	0	0	2	2	0	0	0	0	0	0	0	1	0	0	8	2	0	0	0	296
7	1031	1031_072015	1031_07	164.2709	-20.5434	2015	340	B	B1	0	0	0	1	2	0	0	0	0	0	0	0	0	0	5	3	0	0	0	296.7
8	1031	1031_082015	1031_08	164.2664	-20.535	2015	340	D	D5	0	0	3	4	0	0	0	0	0	0	0	1	2	0	7	1	0	0	0	297.6
9	1031	1031_092015	1031_09	164.271	-20.5374	2015	340	B	B1	0	0	1	2	4	0	0	0	0	0	0	1	0	0	11	4	0	0	0	297.1
10	1031	1031_102015	1031_10	164.2679	-20.5398	2015	340	B	B5	0	0	2	3	0	0	0	0	0	0	0	0	0	0	5	1	0	0	0	297.2
11	1032	1032_012015	1032_01	164.2983	-20.541	2015	339	D	D5	0	0	2	5	2	0	0	0	0	0	0	1	0	0	5	1	0	0	0	294.7
12	1032	1032_022015	1032_02	164.2953	-20.5377	2015	339	F	F3	0	0	2	0	2	0	0	0	0	0	0	2	2	0	7	0	0	0	0	295.2
13	1032	1032_032015	1032_03	164.3032	-20.5359	2015	339	D	D3	0	0	0	2	0	0	0	0	0	0	0	0	2	0	3	2	0	0	0	294.7
14	1032	1032_042015	1032_04	164.2996	-20.5339	2015	339	D	D3	0	0	3	2	2	0	0	0	0	0	0	0	2	0	4	5	0	0	0	295.1
15	1032	1032_052015	1032_05	164.2954	-20.53	2015	339	B	B1	0	0	0	4	2	0	0	0	0	0	0	0	0	0	6	2	0	0	0	295.7
16	1032	1032_062015	1032_06	164.2893	-20.5292	2015	339	F	F3	0	0	4	0	2	0	0	0	0	2	1	0	0	0	5	2	0	0	0	296.3
17	1032	1032_072015	1032_07	164.2885	-20.5359	2015	339	B	B1	0	0	3	0	3	0	0	0	0	0	0	0	0	0	3	2	0	0	0	295.8
18	1032	1032_082015	1032_08	164.2862	-20.5421	2015	339	D	D6	0	0	1	4	2	0	0	0	0	0	0	0	0	0	6	2	0	0	0	295.6
19	1032	1032_092015	1032_09	164.2929	-20.5468	2015	339	F	F2	0	0	5	2	2	0	0	0	0	0	0	0	0	1	7	1	0	0	0	294.7
20	1032	1032_102015	1032_10	164.3008	-20.5455	2015	339	D	D2	0	0	1	5	3	0	0	0	0	0	0	0	3	0	6	0	0	0	0	294.2
21	1033	1033_012013	1033_01	164.3138	-20.541	2013	348	D	D1	0	0	0	2	4	0	0	0	0	0	0	0	3	0	5	0	0	0	0	293.5
22	1033	1033_022013	1033_02	164.3235	-20.5444	2013	348	D	D1	0	0	0	2	5	0	0	0	0	0	0	0	2	0	5	0	0	0	0	292.5
23	1033	1033_032013	1033_03	164.3185	-20.5437	2013	348	D	D1	0	0	0	0	3	0	0	0	0	0	0	0	0	0	10	0	0	0	0	292.9
24	1033	1033_042013	1033_04	164.3225	-20.5373	2013	348	B	B1	0	0	0	2	3	0	0	0	0	1	1	0	0	0	5	0	0	1	0	293.1
25	1033	1033_052013	1033_05	164.3173	-20.5341	2013	348	B	B1	0	0	0	0	3	0	0	0	0	0	0	0	0	0	6	0	0	0	0	293.7
26	1033	1033_062013	1033_06	164.3116	-20.5338	2013	348	A	A1	0	0	0	2	2	0	0	0	0	0	0	0	1	0	5	0	0	0	0	294.2
27	1033	1033_072013	1033_07	164.3056	-20.5384	2013	348	F	F4	0	0	4	5	3	0	0	0	0	0	0	0	0	0	4	0	0	0	0	294.3
28	1033	1033_082013	1033_08	164.3054	-20.5318	2013	348	E	E1	0	0	5	3	3	0	0	0	0	0	0	0	2	0	5	0	0	0	0	294.8
29	1033	1033_092013	1033_09	164.3053	-20.5459	2013	348	D	D3	0	0	0	4	2	0	0	0	0	0	0	1	1	0	5	0	0	1	0	293.8
30	1033	1033_102013	1033_10	164.3129	-20.547	2013	348	E	E1	0	0	0	0	3	0	0	0	0	0	0	0	3	0	5	0	0	2	0	293.1
31	1070	1070_012013	1070_01	164.281	-20.5614	2013	342	F	F2	0	0	4	0	0	0	0	0	0	0	0	0	0	0	5	1	0	0	0	294.6
32	1070	1070_022013	1070_02	164.2786	-20.556	2013	342	D	D1	0	0	6	0	0	0	0	0	0	0	0	0	0	0	5	4	0	0	0	295.2
33	1070	1070_032013	1070_03	164.2743	-20.5475	2013	342	B	B5	0	0	3	0	3	0	0	1	1	0	0	0	0	0	7	3	0	0	0	296.1
34	1070	1070_042013	1070_04	164.2746	-20.5517	2013	342	B	B5	0	0	1	2	6	0	0	0	0	0	0	0	0	0	3	3	0	1	0	295.8
35	1070	1070_052013	1070_05	164.2703	-20.5539	2013	342	B	B5	0	0	0	0	2	0	0	0	0	0	0	1	0	0	5	3	0	0	0	296
36	1070	1070_062013	1070_06	164.2672	-20.556	2013	342	F	F4	0	0	3	0	1	0	0	0	0	0	0	0	0	0	6	3	0	0	0	296.1
37	1070	1070_072013	1070_07	164.2681	-20.5636	2013	342	A	A4	0	0	4	0	1	0	0	0	0	0	0	0	0	0	5	3	0	0	0	295.4
38	1070	1070_082013	1070_08	164.2739	-20.5635	2013	342	F	F4	0	0	2	0	3	0	0	0	0	0	0	1	0	0	2	0	0	1	0	295
39	1070	1070_092013	1070_09	164.2829	-20.5553	2013	342	F	F2	0	0	1	3	1	0	0	0	0	0	0	0	1	2	4	2	0	0	0	294.9
40	1070	1070_102013	1070_10	164.2851	-20.5525	2013	342	F	F2	0	0	5	0	0	0	0	0	0	0	0	0	0	4	5	4	0	0	0	294.9
41	1911	1911_012014	1911_01	164.4804	-20.8058	2014	294	C	C4	0	0	0	4	0	0	0	0	0	0	0	0	3	0	8	0	0	0	0	261.3
42	1911	1911_012015	1911_01	164.4804	-20.8058	2015	294	C	C4	0	0	0	0	2	0	0	0	0	0	0	1	2	0	7	1	0	0	0	261.3
43	1911	1911_022014	1911_02	164.4846	-20.805	2014	294	D	D3	0	0	0	0	0	0	0	0	0	0	0	0	3	0	5	4	0	2	0	261
44	1911	1911_022015	1911_02	164.4846	-20.805	2015	294	D	D3	0	0	0	5	0	1	1	0	0	0	0	0	3	0	2	4	0	0	0	261
45	1911	1911_032014	1911_03	164.4902	-20.8065	2014	294	D	D3	0	0	0	0	4	0	0	0	0	0	0	0	5	0	0	5	0	0	0	260.5
46	1911	1911_032015	1911_03	164.4902	-20.8065	2015	294	D	D3	0	0	3	3	2	1	1	0	0	0	0	2	2	0	0	3	0	0	0	260.5
47	1911	1911_042014	1911_04	164.4924	-20.8028	2014	294	D	D3	0	0	4	1	0	0	0	0	0	0	0	1	3	0	2	3	0	0	0	260.6
48	1911	1911_042015	1911_04	164.4924	-20.8028	2015	294	D	D3	0	0	3	2	0	1	1	0	0	0	0	0	3	0	3	5	0	0	0	260.6
49	1911	1911_052014	1911_05	164.4928	-20.8115	2014	294	D	D3	0	0	1	5	1	0	0	0	0	0	0	0	4	0	4	3	0	0	0	259.9
50	1911	1911_052015	1911_05	164.4928	-20.8115	2015	294	D	D3	0	0	29	1	2	1	1	0	0	0	0	0	2	0	4	3	0	0	0	259.9
51	1911	1911_062014	1911_06	164.486	-20.8095	2014	294	D	D3	0	0	1	1	1	0	0	0	0	0	0	2	2	0	4	1	0	0	0	260.6
52	1911	1911_062015	1911_06	164.486	-20.8095	2015	294	D	D3	0	0	1	4	1	0	0	0	0	0	0	2	2	0	1	2	0	0	0	260.6
53	1911	1911_072014	1911_07	164.4842	-20.8132	2014	294	D	D3	0	0	0	1	0	0	0	0	0	0	0	3	1	0	5	1	0	0	0	260.5
54	1911	1911_072015	1911_07	164.4842	-20.8132	2015	294	D	D3	0	0	0	4	0	0	0	0	0	0	0	0	2	0	5	2	0	0	0	260.5
55	1911	1911_082014	1911_08	164.4911	-20.815	2014	294	D	D3	0	0	0	3	0	1	1	0	0	0	0	0	2	0	5	0	0	0	0	259.8
56	1911	1911_082015	1911_08	164.4911	-20.815	2015	294	D	D3	0	0	1	3	1	1	1	0	0	0	0	0	2	0	4	1	0	1	0	259.8
57	1911	1911_092014	1911_09	164.4822	-20.8165	2014	294	D	D3	0	0	0	1	1	0	0	0	0	0	0	0	3	0	4	3	0	0	0	260.4
58	1911	1911_092015	1911_09	164.4822	-20.8165	2015	294	D	D3	0	0	0	0	2	0	0	0	0	0	0	0	3	0	3	1	0	0	0	260.4
59	1911	1911_102014	1911_10	164.4808	-20.8192	2014	294	D	D3	0	0	0	3	0	0	0	0	0	0	0	1	2	0	4	2	0	0	0	260.4
60	1911	1911_102015	1911_10	164.4808	-20.8192	2015	294	D	D3	0	0	0	0	1	0	0	0	0	0	0	1	0	0	3	1	0	0	0	260.4
61	2377	2377_012013	2377_01	165.3323	-20.9518	2013	349	F	F4	0	0	0	2	2	0	0	0	0	1	1	0	1	0	3	1	0	0	0	187.2
62	2377	2377_012014	2377_01	165.3323	-20.9518	2014	334	F	F4	0	0	0	3	1	0	0	0	0	2	1	0	1	0	5	0	0	0	0	187.2
63	2377	2377_012015	2377_01	165.3323	-20.9518	2015	340	F	F4	0	0	0	0	1	1	1	0	0	4	1	0	1	0	4	0	0	0	0	187.2
64	2377	2377_022013	2377_02	165.3335	-20.9489	2013	349	F	F4	0	0	0	0	1	0	0	0	0	1	1	0	1	0	4	0	0	0	0	187.4
65	2377	2377_022014	2377_02	165.3335	-20.9489	2014	334	F	F4	0	0	0	3	1	0	0	0	0	1	1	0	1	0	8	0	0	0	0	187.4
66	2377	2377_022015	2377_02	165.3335	-20.9489	2015	340	F	F4	0	0	0	0	2	0	0	0	0	3	1	0	0	0	5	0	0	0	0	187.4
67	2377	2377_032013	2377_03	165.3329	-20.9458	2013	349	B	B0	0	0	0	3	3	2	1	2	1	0	0	0	0	0	3	0	0	0	0	187.7
68	2377	2377_032014	2377_03	165.3329	-20.9458	2014	334	B	B0	0	0	0	1	2	0	0	0	0	1	1	0	3	0	0	0	1	0	0	187.7
69	2377	2377_032015	2377_03	165.3329	-20.9458	2015	340	B	B0	0	0	0	3	1	0	0	0	0	0	0	0	3	0	4	0	0	0	1	187.7
70	2377	2377_042013	2377_04	165.3307	-20.9424	2013	349	F	F3	0	0	2	2	1	2	1	0	0	0	0	0	0	0	4	0	0	0	0	188.1
71	2377	2377_042014	2377_04	165.3307	-20.9424	2014	334	F	F3	0	0	3	0	0	1	1	2	1	4	1	0	0	0	0	1	0	0	0	188.1
72	2377	2377_042015	2377_04	165.3307	-20.9424	2015	340	F	F3	0	0	0	3	0	0	0	0	0	1	1	0	3	0	5	0	0	0	0	188.1
73	2377	2377_052013	2377_05	165.3356	-20.941	2013	349	F	F2	0	0	1	0	1	0	0	2	1	1	1	0	0	0	3	1	0	0	0	187.9
74	2377	2377_052014	2377_05	165.3356	-20.941	2014	334	F	F2	0	0	1	0	3	0	0	0	0	0	0	0	2	0	3	0	0	0	0	187.9
75	2377	2377_052015	2377_05	165.3356	-20.941	2015	340	F	F2	0	0	0	3	0	0	0	0	0	0	0	0	0	0	6	0	0	0	0	187.9
76	2377	2377_062013	2377_06	165.3371	-20.9368	2013	349	A	A2	0	0	1	3	0	0	0	2	1	0	0	0	0	0	8	0	0	0	0	188.2
77	2377	2377_062014	2377_06	165.3371	-20.9368	2014	334	A	A2	0	0	2	2	1	0	0	0	0	0	0	0	0	0	5	1	0	0	0	188.2
78	2377	2377_062015	2377_06	165.3371	-20.9368	2015	340	A	A2	0	0	4	3	2	0	0	0	0	0	0	0	0	0	6	0	0	0	0	188.2
79	2377	2377_072013	2377_07	165.3196	-20.9367	2013	349	F	F3	0	0	0	0	1	1	1	2	1	1	1	0	1	0	4	0	0	0	0	189.3
80	2377	2377_072014	2377_07	165.3196	-20.9367	2014	334	F	F3	0	0	1	0	2	0	0	0	0	0	0	0	0	0	5	0	0	0	0	189.3
81	2377	2377_072015	2377_07	165.3196	-20.9367	2015	340	F	F3	0	0	2	0	1	1	1	0	0	1	1	0	0	0	6	1	0	0	0	189.3
82	2377	2377_082013	2377_08	165.3274	-20.9349	2013	349	B	B1	0	0	0	1	1	0	0	0	0	0	0	0	0	0	4	1	0	0	0	189
83	2377	2377_082014	2377_08	165.3274	-20.9349	2014	334	B	B1	0	0	0	3	0	0	0	0	0	0	0	0	0	0	6	0	0	0	0	189
84	2377	2377_082015	2377_08	165.3274	-20.9349	2015	340	B	B1	0	0	0	3	0	0	0	0	0	0	0	1	2	0	4	0	0	0	0	189
85	2377	2377_092013	2377_09	165.3321	-20.9371	2013	349	F	F1	0	0	2	0	2	0	0	0	0	0	0	0	0	0	5	1	0	0	0	188.5
86	2377	2377_092014	2377_09	165.3321	-20.9371	2014	334	F	F1	0	0	0	6	0	0	0	0	0	2	1	0	0	0	5	1	0	0	0	188.5
87	2377	2377_092015	2377_09	165.3321	-20.9371	2015	340	F	F1	0	0	2	3	1	0	0	0	0	0	0	0	0	0	7	0	0	0	0	188.5
88	2377	2377_102013	2377_10	165.3283	-20.9385	2013	349	B	B1	0	0	0	2	1	0	0	0	0	0	0	1	2	0	0	0	0	0	1	188.6
89	2377	2377_102014	2377_10	165.3283	-20.9385	2014	334	B	B1	0	0	0	1	2	1	1	0	0	0	0	1	2	0	1	0	1	0	1	188.6
90	2377	2377_102015	2377_10	165.3283	-20.9385	2015	340	B	B1	0	0	0	4	0	0	0	0	0	0	0	1	2	0	5	0	0	0	0	188.6
91	2378	2378_012014	2378_01	165.3494	-20.9366	2014	313	F	F2	0	0	0	0	0	0	0	2	1	3	1	0	0	0	6	2	0	0	0	187.4
92	2378	2378_012015	2378_01	165.3494	-20.9366	2015	312	F	F2	0	0	3	0	0	0	0	0	0	0	0	4	0	0	6	0	0	0	0	187.4
93	2378	2378_022014	2378_02	165.3481	-20.9389	2014	313	D	D2	0	0	0	0	1	0	0	0	0	0	0	0	1	0	5	0	0	0	0	187.3
94	2378	2378_022015	2378_02	165.3481	-20.9389	2015	312	D	D2	0	0	2	0	0	1	1	0	0	0	0	0	0	0	4	0	0	0	2	187.3
95	2378	2378_032014	2378_03	165.34	-20.9353	2014	313	F	F2	0	0	2	0	1	0	0	0	0	0	0	0	1	0	1	0	0	0	0	188.2
96	2378	2378_032015	2378_03	165.34	-20.9353	2015	312	F	F2	0	0	1	0	0	0	0	0	0	0	0	0	0	0	3	0	0	0	0	188.2
97	2378	2378_042014	2378_04	165.34	-20.9381	2014	313	F	F2	0	0	2	4	1	0	0	0	0	0	0	0	0	0	4	0	0	0	0	187.9
98	2378	2378_042015	2378_04	165.34	-20.9381	2015	312	F	F2	0	0	3	0	1	1	1	0	0	2	1	0	0	0	3	2	0	0	1	187.9
99	2378	2378_052014	2378_05	165.3572	-20.9367	2014	313	F	F4	0	0	0	0	0	0	0	0	0	0	0	0	0	0	3	0	0	0	0	186.9
100	2378	2378_052015	2378_05	165.3572	-20.9367	2015	312	F	F4	0	0	1	6	1	0	0	0	0	1	1	0	0	0	3	0	0	0	0	186.9
101	2378	2378_062014	2378_06	165.3572	-20.9508	2014	313	D	D3	0	0	0	0	0	1	1	0	0	0	0	0	1	0	4	1	0	0	0	185.7
102	2378	2378_062015	2378_06	165.3572	-20.9508	2015	312	D	D3	0	0	0	2	0	1	1	0	0	0	0	0	1	0	4	1	0	0	2	185.7
103	2378	2378_072014	2378_07	165.355	-20.9478	2014	313	F	F4	0	0	0	0	1	0	0	0	0	0	0	0	2	0	5	0	0	0	0	186.1
104	2378	2378_072015	2378_07	165.355	-20.9478	2015	312	F	F4	0	0	1	0	0	1	1	0	0	1	1	0	0	0	5	0	0	0	0	186.1
105	2378	2378_082014	2378_08	165.3522	-20.9422	2014	313	D	D1	0	0	0	0	0	0	0	0	0	0	0	0	2	0	2	0	0	0	0	186.8
106	2378	2378_082015	2378_08	165.3522	-20.9422	2015	312	D	D1	0	0	0	0	0	0	0	0	0	0	0	0	1	0	2	0	0	0	2	186.8
107	2378	2378_092014	2378_09	165.3528	-20.9503	2014	313	E	E4	0	0	0	0	1	0	0	0	0	0	0	0	2	0	4	0	0	0	0	186
108	2378	2378_092015	2378_09	165.3528	-20.9503	2015	312	E	E4	0	0	0	0	1	1	1	0	0	0	0	0	1	0	4	0	0	0	2	186
109	2378	2378_102014	2378_10	165.3536	-20.9458	2014	313	D	D5	0	0	2	2	2	0	0	0	0	0	0	0	2	0	1	0	0	0	0	186.4
110	2378	2378_102015	2378_10	165.3536	-20.9458	2015	312	D	D5	0	0	0	0	2	1	1	0	0	1	1	0	1	0	5	0	0	0	2	186.4
111	2379	2379_012015	2379_01	165.3605	-20.9522	2015	342	D	D5	0	0	0	0	0	1	1	0	0	0	0	0	2	0	0	0	0	0	0	185.4
112	2379	2379_022015	2379_02	165.3633	-20.9514	2015	342	D	D2	0	0	0	1	0	2	1	0	0	0	0	0	1	0	0	0	0	1	1	185.3
113	2379	2379_032015	2379_03	165.3661	-20.9507	2015	342	E	E4	0	0	0	0	0	0	0	0	0	1	1	0	3	0	0	0	0	0	0	185.2
114	2379	2379_042015	2379_04	165.3691	-20.9521	2015	342	F	F4	0	0	0	10	0	0	0	0	0	0	0	0	2	0	0	0	0	0	0	184.8
115	2379	2379_052015	2379_05	165.3722	-20.9489	2015	342	E	E2	0	0	0	3	0	0	0	0	0	0	0	0	1	0	0	0	0	0	1	184.9
116	2379	2379_062015	2379_06	165.3735	-20.9452	2015	342	D	D2	0	0	0	0	0	0	0	0	0	0	0	0	2	0	0	0	0	1	1	185.2
117	2379	2379_072015	2379_07	165.375	-20.943	2015	342	D	D3	0	0	0	0	0	0	0	0	0	1	1	0	0	0	0	0	0	1	0	185.3
118	2379	2379_082015	2379_08	165.3763	-20.9385	2015	342	E	E3	0	0	0	3	2	0	0	0	0	1	1	0	0	0	0	0	0	0	0	185.6
119	2379	2379_092015	2379_09	165.3678	-20.9365	2015	342	A	A2	0	0	0	0	0	2	1	0	0	0	0	0	0	0	0	0	0	0	0	186.3
120	2379	2379_102015	2379_10	165.36	-20.938	2015	342	A	A4	0	0	0	0	2	0	0	0	0	1	1	0	0	0	0	0	2	0	0	186.6
121	2439	2439_012011	2439_01	165.1977	-20.9663	2011	346	B	B1	0	0	0	3	0	0	0	0	0	0	0	0	0	0	0	0	0	1	0	194.9
122	2439	2439_022011	2439_02	165.1959	-20.9696	2011	346	B	B1	0	0	0	0	1	0	0	0	0	2	1	0	0	0	0	0	0	0	0	194.8
123	2439	2439_032011	2439_03	165.1935	-20.9673	2011	346	B	B1	0	0	0	3	0	0	0	0	0	0	0	0	0	0	2	0	0	0	1	195.1
124	2439	2439_042011	2439_04	165.1893	-20.9685	2011	346	B	B1	0	0	0	0	0	0	0	2	1	0	0	0	0	0	0	0	0	1	0	195.3
125	2439	2439_052011	2439_05	165.1838	-20.9681	2011	346	B	B1	0	0	0	0	0	0	0	2	1	2	1	0	0	0	0	0	0	0	0	195.7
126	2439	2439_062011	2439_06	165.1821	-20.97	2011	346	B	B1	0	0	0	0	0	0	0	0	0	0	0	0	0	0	1	0	0	0	0	195.7
127	2439	2439_072011	2439_07	165.1765	-20.9698	2011	346	B	B1	0	0	0	0	0	0	0	0	0	1	1	0	0	0	0	0	0	0	0	196.1
128	2439	2439_082011	2439_08	165.1786	-20.9683	2011	346	B	B1	0	0	0	0	0	1	1	0	0	1	1	0	0	0	0	0	0	0	0	196.1
129	2439	2439_092011	2439_09	165.1877	-20.9676	2011	346	B	B1	0	0	0	0	0	0	0	0	0	1	1	0	0	0	0	0	0	0	0	195.5
130	2439	2439_102011	2439_10	165.1927	-20.9673	2011	346	D	D5	0	0	0	0	0	0	0	0	0	1	1	0	0	0	0	0	0	0	0	195.2
131	2446	2446_012015	2446_01	165.3342	-20.9538	2015	340	F	F4	0	0	0	0	0	1	1	0	0	2	1	0	0	0	3	0	0	0	1	186.9
132	2446	2446_022015	2446_02	165.3324	-20.9582	2015	340	D	D3	0	0	0	5	0	1	1	0	0	0	0	0	0	0	1	0	0	1	1	186.6
133	2446	2446_032015	2446_03	165.3338	-20.9615	2015	340	D	D2	0	0	0	5	0	1	1	0	0	0	0	0	2	0	7	0	0	0	1	186.3
134	2446	2446_042015	2446_04	165.3352	-20.9635	2015	340	D	D2	0	0	0	5	1	1	1	0	0	0	0	0	2	0	8	0	0	0	0	186
135	2446	2446_052015	2446_05	165.3371	-20.966	2015	340	F	F4	0	0	0	3	0	0	0	1	1	1	1	0	0	0	6	2	0	0	0	185.7
136	2446	2446_062015	2446_06	165.3335	-20.9652	2015	340	D	D5	0	0	0	5	0	0	0	0	0	0	0	0	2	0	2	0	0	1	2	186
137	2446	2446_072015	2446_07	165.3315	-20.9675	2015	340	E	E2	0	0	0	0	1	2	1	2	1	2	1	0	0	0	2	0	0	0	2	185.9
138	2446	2446_082015	2446_08	165.33	-20.9645	2015	340	B	B1	0	0	0	0	1	0	0	1	1	0	0	1	1	0	2	0	1	0	2	186.2
139	2446	2446_092015	2446_09	165.3248	-20.9638	2015	340	B	B1	0	0	0	0	1	0	0	1	1	1	1	0	2	0	1	0	0	0	0	186.6
140	2446	2446_102015	2446_10	165.3219	-20.9639	2015	340	B	B1	0	0	0	0	0	0	0	1	1	1	1	0	0	0	0	0	1	0	1	186.8
141	2503	2503_012010	2503_01	165.175	-20.9923	2010	359	B	B1	0	0	0	5	0	2	1	5	1	4	1	1	1	0	0	0	2	1	0	194.4
142	2503	2503_022010	2503_02	165.1703	-20.9933	2010	359	D	D5	0	0	0	2	1	0	0	0	0	0	0	0	3	0	0	0	3	0	1	194.6
143	2503	2503_032010	2503_03	165.1688	-20.9908	2010	359	B	B1	0	0	0	1	0	0	0	0	0	3	1	0	0	0	0	0	4	2	0	194.9
144	2503	2503_042010	2503_04	165.1677	-20.9873	2010	359	B	B1	0	0	0	1	1	0	0	0	0	3	1	0	1	0	0	0	4	1	1	195.3
145	2503	2503_052010	2503_05	165.1658	-20.9848	2010	359	B	B1	0	0	0	2	3	1	1	0	0	1	1	1	1	0	0	0	2	0	3	195.6
146	2503	2503_062010	2503_06	165.1648	-20.9848	2010	359	B	B1	0	0	0	2	1	0	0	2	1	2	1	0	0	0	0	0	2	0	0	195.7
147	2503	2503_072010	2503_07	165.1631	-20.9787	2010	359	E	E4	0	0	0	0	0	2	1	0	0	1	1	0	3	0	0	0	2	1	0	196.3
148	2503	2503_082010	2503_08	165.1591	-20.979	2010	359	B	B1	0	0	0	2	0	2	1	2	1	1	1	0	2	0	0	0	4	1	0	196.6
149	2503	2503_092010	2503_09	165.1572	-20.9804	2010	359	B	B1	0	0	0	2	0	2	1	0	0	0	0	2	2	0	0	0	3	0	0	196.6
150	2513	2513_012015	2513_01	165.3426	-20.9725	2015	317	D	D5	0	0	0	0	0	1	1	0	0	1	1	0	1	0	2	0	0	0	0	184.7
151	2513	2513_022015	2513_02	165.3475	-20.9717	2015	317	F	F4	0	0	0	0	0	0	0	0	0	1	1	0	0	0	5	0	0	0	0	184.5
152	2513	2513_032015	2513_03	165.35	-20.9722	2015	317	F	F4	0	0	0	2	0	1	1	0	0	1	1	1	1	0	5	0	0	0	2	184.3
153	2513	2513_042015	2513_04	165.3526	-20.9733	2015	317	A	A1	0	0	0	1	1	0	0	0	0	0	0	0	1	0	5	0	0	0	0	184
154	2513	2513_052015	2513_05	165.3541	-20.9757	2015	317	D	D5	0	0	0	2	1	1	1	0	0	0	0	0	2	0	2	0	0	0	0	183.7
155	2513	2513_062015	2513_06	165.3547	-20.9783	2015	317	D	D5	0	0	0	3	0	1	1	0	0	0	0	0	0	0	7	0	0	0	0	183.5
156	2513	2513_072015	2513_07	165.354	-20.9811	2015	317	D	D5	0	0	0	0	0	1	1	0	0	0	0	0	1	0	2	0	3	0	0	183.3
157	2513	2513_082015	2513_08	165.3529	-20.9835	2015	317	D	D5	0	0	0	0	1	0	0	0	0	0	0	1	2	0	1	0	1	0	0	183.1
158	2513	2513_092015	2513_09	165.3509	-20.9848	2015	317	B	B1	0	0	0	2	0	3	1	0	0	0	0	0	0	0	0	0	0	0	0	183.1
159	2513	2513_102015	2513_10	165.3479	-20.9867	2015	317	B	B1	0	0	0	5	1	1	1	0	0	0	0	1	0	0	0	0	0	0	0	183.2
160	2742	2742_012012	2742_01	164.85	-21.0421	2012	288	A	A1	0	0	0	0	3	0	0	0	0	0	0	1	2	0	3	0	0	0	1	215
161	2742	2742_012013	2742_01	164.85	-21.0421	2013	286	A	A1	0	0	0	4	1	0	0	0	0	0	0	1	1	0	4	0	2	0	0	215
162	2742	2742_012014	2742_01	164.85	-21.0421	2014	284	A	A1	0	0	0	0	1	0	0	0	0	0	0	0	0	0	3	1	3	0	0	215
163	2742	2742_012015	2742_01	164.85	-21.0421	2015	277	A	A1	0	0	0	0	4	0	0	0	0	1	1	1	0	0	1	0	1	0	0	215
164	2742	2742_022012	2742_02	164.855	-21.0456	2012	288	D	D5	0	0	1	0	1	0	0	0	0	0	0	0	3	0	5	1	1	0	0	214.4
165	2742	2742_022013	2742_02	164.855	-21.0456	2013	286	D	D5	0	0	0	0	2	0	0	0	0	0	0	1	2	0	15	2	0	1	0	214.4
166	2742	2742_022014	2742_02	164.855	-21.0456	2014	284	D	D5	0	0	3	0	0	0	0	0	0	0	0	1	0	0	4	0	0	0	0	214.4
167	2742	2742_022015	2742_02	164.855	-21.0456	2015	277	D	D5	0	0	0	10	1	0	0	0	0	0	0	0	4	0	5	0	0	0	0	214.4
168	2742	2742_032012	2742_03	164.8512	-21.0484	2012	288	A	A1	0	0	0	12	0	0	0	0	0	0	0	0	4	0	3	0	3	0	0	214.5
169	2742	2742_032013	2742_03	164.8512	-21.0484	2013	286	A	A1	0	0	5	1	0	0	0	0	0	1	1	1	5	0	7	0	0	0	0	214.5
170	2742	2742_032014	2742_03	164.8512	-21.0484	2014	284	A	A1	0	0	0	3	3	0	0	0	0	0	0	0	1	0	3	1	1	0	1	214.5
171	2742	2742_032015	2742_03	164.8512	-21.0484	2015	277	A	A1	0	0	0	7	2	0	0	0	0	0	0	1	3	0	2	0	1	1	0	214.5
172	2742	2742_042012	2742_04	164.8537	-21.0528	2012	288	F	F2	0	0	5	0	2	0	0	0	0	0	0	0	0	27	8	3	0	0	0	214
173	2742	2742_042013	2742_04	164.8537	-21.0528	2013	286	F	F2	0	0	18	0	0	0	0	0	0	1	1	0	0	47	8	5	0	0	0	214
174	2742	2742_042014	2742_04	164.8537	-21.0528	2014	284	F	F2	0	0	6	0	1	0	0	0	0	1	1	0	0	41	12	2	0	0	0	214
175	2742	2742_042015	2742_04	164.8537	-21.0528	2015	277	F	F2	0	0	9	0	0	0	0	0	0	0	0	0	2	15	1	6	0	0	0	214
176	2742	2742_052012	2742_05	164.8502	-21.055	2012	288	A	A1	0	0	0	3	0	0	0	0	0	0	0	1	3	0	3	2	3	1	0	214.1
177	2742	2742_052013	2742_05	164.8502	-21.055	2013	286	A	A1	0	0	2	0	3	0	0	0	0	0	0	0	3	0	5	3	0	1	2	214.1
178	2742	2742_052014	2742_05	164.8502	-21.055	2014	284	A	A1	0	0	0	5	1	0	0	0	0	0	0	0	4	0	6	3	0	0	0	214.1
179	2742	2742_052015	2742_05	164.8502	-21.055	2015	277	A	A1	0	0	3	1	1	0	0	0	0	0	0	0	2	0	2	2	1	0	0	214.1
180	2742	2742_062012	2742_06	164.8421	-21.0557	2012	288	F	F2	0	0	4	0	1	0	0	0	0	0	0	1	2	6	14	0	0	1	0	214.7
181	2742	2742_062013	2742_06	164.8421	-21.0557	2013	286	F	F2	0	0	10	4	0	0	0	0	0	0	0	0	0	0	17	0	0	0	0	214.7
182	2742	2742_062014	2742_06	164.8421	-21.0557	2014	284	F	F2	0	0	7	0	2	0	0	0	0	0	0	0	0	0	12	0	0	0	0	214.7
183	2742	2742_062015	2742_06	164.8421	-21.0557	2015	277	F	F2	0	0	7	0	0	0	0	0	0	0	0	0	0	3	4	0	0	0	0	214.7
184	2742	2742_072012	2742_07	164.8436	-21.0521	2012	288	D	D2	0	0	0	3	3	0	0	0	0	0	0	0	3	1	5	2	0	1	0	214.8
185	2742	2742_072013	2742_07	164.8436	-21.0521	2013	286	D	D2	0	0	2	2	0	0	0	0	0	0	0	1	3	1	5	2	0	0	0	214.8
186	2742	2742_072014	2742_07	164.8436	-21.0521	2014	284	D	D2	0	0	3	0	3	0	0	0	0	0	0	0	2	0	4	0	0	0	0	214.8
187	2742	2742_072015	2742_07	164.8436	-21.0521	2015	277	D	D2	0	0	2	8	2	0	0	0	0	0	0	1	2	0	1	1	0	0	0	214.8
188	2742	2742_082012	2742_08	164.8434	-21.0469	2012	288	F	F2	0	0	3	0	1	0	0	0	0	0	0	0	2	11	6	1	0	1	0	215.2
189	2742	2742_082013	2742_08	164.8434	-21.0469	2013	286	F	F2	0	0	3	0	0	0	0	0	0	0	0	0	0	11	5	0	0	0	0	215.2
190	2742	2742_082014	2742_08	164.8434	-21.0469	2014	284	F	F2	0	0	3	0	1	0	0	0	0	0	0	1	5	15	11	2	0	0	0	215.2
191	2742	2742_082015	2742_08	164.8434	-21.0469	2015	277	F	F2	0	0	4	0	2	0	0	0	0	0	0	0	4	10	0	1	0	0	0	215.2
192	2742	2742_092012	2742_09	164.8378	-21.0461	2012	288	F	F2	0	0	3	2	0	0	0	0	0	0	0	1	1	1	8	3	0	0	0	215.7
193	2742	2742_092013	2742_09	164.8378	-21.0461	2013	286	F	F2	0	0	1	3	0	0	0	0	0	0	0	0	1	3	7	1	0	1	0	215.7
194	2742	2742_092014	2742_09	164.8378	-21.0461	2014	284	F	F2	0	0	1	2	1	0	0	0	0	0	0	0	2	0	9	1	0	0	0	215.7
195	2742	2742_092015	2742_09	164.8378	-21.0461	2015	277	F	F2	0	0	6	5	2	0	0	2	1	0	0	1	0	1	1	1	0	0	0	215.7
196	2742	2742_102012	2742_10	164.8432	-21.0419	2012	288	D	D3	0	0	1	1	2	0	0	0	0	0	0	1	3	0	8	0	0	3	0	215.6
197	2742	2742_102013	2742_10	164.8432	-21.0419	2013	286	D	D3	0	0	1	6	2	0	0	0	0	0	0	1	3	1	6	0	0	0	0	215.6
198	2742	2742_102014	2742_10	164.8432	-21.0419	2014	284	D	D3	0	0	1	1	1	0	0	0	0	0	0	0	1	0	11	0	0	0	0	215.6
199	2742	2742_102015	2742_10	164.8432	-21.0419	2015	277	D	D3	0	0	6	0	2	0	0	0	0	0	0	0	2	2	5	1	0	0	0	215.6
200	2743	2743_012014	2743_01	164.8579	-21.0529	2014	355	F	F1	0	0	25	0	0	0	0	0	0	0	0	0	0	0	2	2	0	0	0	213.6
201	2743	2743_022014	2743_02	164.8581	-21.0477	2014	355	D	D5	0	0	0	0	1	0	0	0	0	0	0	0	1	0	2	0	0	2	1	214
202	2743	2743_032014	2743_03	164.8608	-21.0494	2014	355	B	B5	0	0	0	1	0	0	0	0	0	0	0	0	0	0	7	1	0	0	3	213.7
203	2743	2743_042014	2743_04	164.8655	-21.0402	2014	355	D	D3	0	0	2	0	0	0	0	0	0	0	0	0	1	0	4	0	0	1	2	213.9
204	2743	2743_052014	2743_05	164.8643	-21.0456	2014	355	D	D2	0	0	0	0	1	0	0	0	0	0	0	0	1	0	2	1	0	2	1	213.6
205	2743	2743_062014	2743_06	164.8699	-21.0425	2014	355	B	B5	0	0	0	9	0	0	0	0	0	0	0	0	0	0	5	1	0	0	0	213.4
206	2743	2743_072014	2743_07	164.8638	-21.0541	2014	355	F	F1	0	0	8	1	1	0	0	0	0	0	0	0	0	0	5	2	0	0	0	213.1
207	2743	2743_082014	2743_08	164.8704	-21.0505	2014	355	F	F2	0	0	9	0	0	0	0	0	0	0	0	0	0	5	7	0	0	0	0	212.8
208	2743	2743_092014	2743_09	164.8745	-21.0421	2014	355	D	D3	0	0	2	5	4	0	0	0	0	0	0	1	1	0	4	1	0	1	0	213.1
209	2743	2743_102014	2743_10	164.8718	-21.0563	2014	355	D	D1	0	0	10	1	1	0	0	0	0	0	0	0	0	0	1	2	0	0	0	212.3
210	2808	2808_012013	2808_01	164.8781	-21.0587	2013	362	F	F4	0	0	4	0	0	0	0	0	0	0	0	0	2	0	3	2	0	0	0	211.6
211	2808	2808_022013	2808_02	164.8826	-21.0592	2013	362	F	F4	0	0	1	0	0	0	0	0	0	0	0	0	0	0	2	2	0	1	0	211.2
212	2808	2808_032013	2808_03	164.8907	-21.0603	2013	362	F	F4	0	0	0	0	2	0	0	0	0	0	0	0	2	0	4	0	0	0	0	210.5
213	2808	2808_042013	2808_04	164.888	-21.0632	2013	362	F	F4	0	0	0	0	2	1	1	0	0	0	0	0	2	0	4	3	0	0	0	210.5
214	2808	2808_052013	2808_05	164.8946	-21.0661	2013	362	F	F4	0	0	4	0	2	0	0	1	1	0	0	0	0	0	3	0	0	0	0	209.8
215	2808	2808_062013	2808_06	164.8898	-21.0663	2013	362	B	B2	0	0	3	0	3	0	0	0	0	0	0	0	0	0	1	2	0	0	0	210.1
216	2808	2808_072013	2808_07	164.8894	-21.0709	2013	362	F	F4	0	0	2	1	4	0	0	0	0	0	0	0	0	0	0	0	0	0	0	209.9
217	2808	2808_082013	2808_08	164.8894	-21.0745	2013	362	C	C2	0	0	0	0	5	0	0	0	0	0	0	0	0	0	0	0	0	0	0	209.6
218	2808	2808_092013	2808_09	164.8947	-21.0716	2013	362	D	D5	0	0	0	1	0	0	0	0	0	0	0	0	0	0	1	0	0	0	0	209.4
219	2808	2808_102013	2808_10	164.8764	-21.0671	2013	362	D	D6	0	0	0	0	0	0	0	0	0	0	0	2	0	0	0	1	0	0	0	211.2
220	3008	3008_012013	3008_01	164.8981	-21.1157	2013	345	F	F2	0	0	8	3	2	0	0	0	0	0	0	0	0	0	8	0	0	0	0	206
221	3008	3008_012014	3008_01	164.8981	-21.1157	2014	341	F	F2	0	0	6	0	1	0	0	0	0	0	0	0	1	0	5	0	0	0	0	206
222	3008	3008_012015	3008_01	164.8981	-21.1157	2015	338	F	F2	0	0	0	0	1	0	0	0	0	0	0	0	0	0	3	0	0	0	0	206
223	3008	3008_022013	3008_02	164.9002	-21.1195	2013	345	F	F2	0	0	5	0	3	0	0	0	0	0	0	0	0	0	5	0	0	0	0	205.6
224	3008	3008_022014	3008_02	164.9002	-21.1195	2014	341	F	F2	0	0	0	1	5	0	0	0	0	0	0	0	1	0	0	0	0	0	0	205.6
225	3008	3008_022015	3008_02	164.9002	-21.1195	2015	338	F	F2	0	0	2	1	0	0	0	0	0	0	0	0	1	0	3	0	0	1	0	205.6
226	3008	3008_032013	3008_03	164.8992	-21.1235	2013	345	F	F2	0	0	4	0	4	0	0	0	0	0	0	0	1	0	4	0	0	0	0	205.4
227	3008	3008_032014	3008_03	164.8992	-21.1235	2014	341	F	F2	0	0	4	0	3	0	0	0	0	0	0	0	0	0	0	0	0	2	0	205.4
228	3008	3008_032015	3008_03	164.8992	-21.1235	2015	338	F	F2	0	0	5	3	1	0	0	0	0	0	0	0	1	0	2	0	0	0	0	205.4
229	3008	3008_042013	3008_04	164.8958	-21.1235	2013	345	D	D3	0	0	6	7	2	0	0	0	0	0	0	0	2	0	5	0	0	1	0	205.7
230	3008	3008_042014	3008_04	164.8958	-21.1235	2014	341	D	D3	0	0	5	6	3	0	0	0	0	0	0	0	2	0	0	0	0	1	0	205.7
231	3008	3008_042015	3008_04	164.8958	-21.1235	2015	338	D	D3	0	0	3	0	3	0	0	0	0	0	0	0	0	0	5	0	0	1	0	205.7
232	3008	3008_052013	3008_05	164.8978	-21.1285	2013	345	A	A1	0	0	7	0	3	0	0	0	0	0	0	0	1	0	4	0	0	0	0	205.1
233	3008	3008_052014	3008_05	164.8978	-21.1285	2014	341	A	A1	0	0	3	4	3	0	0	0	0	0	0	0	0	0	0	0	0	0	0	205.1
234	3008	3008_052015	3008_05	164.8978	-21.1285	2015	338	A	A1	0	0	0	3	2	0	0	0	0	0	0	0	0	0	3	0	0	0	0	205.1
235	3008	3008_062013	3008_06	164.9113	-21.1288	2013	345	D	D3	0	0	3	5	0	0	0	0	0	0	0	1	1	0	1	0	0	0	0	204
236	3008	3008_062014	3008_06	164.9113	-21.1288	2014	341	D	D3	0	0	3	5	0	0	0	0	0	0	0	0	0	0	0	0	0	0	0	204
237	3008	3008_062015	3008_06	164.9113	-21.1288	2015	338	D	D3	0	0	0	3	5	0	0	0	0	0	0	0	1	0	2	0	0	0	0	204
238	3008	3008_072013	3008_07	164.9116	-21.124	2013	345	E	E2	0	0	0	5	5	0	0	0	0	0	0	0	1	0	4	0	0	0	0	204.3
239	3008	3008_072014	3008_07	164.9116	-21.124	2014	341	E	E2	0	0	0	5	4	0	0	0	0	0	0	0	1	0	0	0	0	2	0	204.3
240	3008	3008_072015	3008_07	164.9116	-21.124	2015	338	E	E2	0	0	0	4	0	0	0	0	0	0	0	1	0	0	3	0	0	0	0	204.3
241	3008	3008_082013	3008_08	164.9053	-21.122	2013	345	E	E2	0	0	0	4	5	0	0	0	0	0	0	0	0	0	4	0	0	0	0	205
242	3008	3008_082014	3008_08	164.9053	-21.122	2014	341	E	E2	0	0	4	4	0	0	0	0	0	0	0	0	0	0	2	0	0	0	0	205
243	3008	3008_082015	3008_08	164.9053	-21.122	2015	338	E	E2	0	0	0	2	3	0	0	0	0	0	0	0	1	0	0	0	0	0	0	205
244	3008	3008_092013	3008_09	164.9113	-21.1143	2013	345	F	F2	0	0	0	0	3	0	0	0	0	0	0	0	0	0	5	0	0	0	0	205
245	3008	3008_092014	3008_09	164.9113	-21.1143	2014	341	F	F2	0	0	4	4	4	0	0	0	0	0	0	0	1	0	0	0	0	0	0	205
246	3008	3008_092015	3008_09	164.9113	-21.1143	2015	338	F	F2	0	0	3	0	3	0	0	0	0	0	0	0	0	0	0	0	0	0	0	205
247	3008	3008_102013	3008_10	164.9074	-21.1127	2013	345	D	D3	0	0	2	2	4	0	0	0	0	0	0	0	1	0	0	0	0	0	0	205.5
248	3008	3008_102014	3008_10	164.9074	-21.1127	2014	341	D	D3	0	0	2	0	2	0	0	0	0	0	0	0	0	0	0	0	0	0	0	205.5
249	3008	3008_102015	3008_10	164.9074	-21.1127	2015	338	D	D3	0	0	0	2	4	0	0	0	0	0	0	0	0	0	0	0	0	0	0	205.5
250	3541	3541_012013	3541_01	164.968	-21.2945	2013	314	D	D3	0	0	0	2	1	0	0	0	0	0	0	0	4	0	2	0	0	0	0	188.2
251	3541	3541_012014	3541_01	164.968	-21.2945	2014	317	D	D3	0	0	0	2	2	0	0	0	0	0	0	0	3	0	3	0	0	0	0	188.2
252	3541	3541_012015	3541_01	164.968	-21.2945	2015	312	D	D3	0	0	0	2	2	0	0	0	0	0	0	1	1	0	1	0	0	0	0	188.2
253	3541	3541_022013	3541_02	164.9686	-21.3015	2013	314	D	D3	0	0	0	2	1	0	0	0	0	0	0	0	0	0	0	0	0	0	0	187.7
254	3541	3541_022014	3541_02	164.9686	-21.3015	2014	317	D	D3	0	0	0	2	1	0	0	0	0	0	0	0	1	0	2	0	0	0	0	187.7
255	3541	3541_022015	3541_02	164.9686	-21.3015	2015	312	D	D3	0	0	0	1	2	0	0	0	0	0	0	0	0	0	0	0	0	0	0	187.7
256	3541	3541_032013	3541_03	164.9666	-21.3047	2013	314	D	D3	0	0	0	0	3	0	0	0	0	0	0	0	0	0	0	0	0	0	0	187.7
257	3541	3541_032014	3541_03	164.9666	-21.3047	2014	317	D	D3	0	0	0	0	4	0	0	0	0	0	0	0	1	0	0	0	0	0	0	187.7
258	3541	3541_032015	3541_03	164.9666	-21.3047	2015	312	D	D3	0	0	0	0	2	0	0	0	0	0	0	0	1	0	0	0	0	0	0	187.7
259	3541	3541_042013	3541_04	164.9639	-21.3089	2013	314	D	D3	0	0	0	0	0	0	0	0	0	0	0	0	0	0	0	0	0	0	0	187.7
260	3541	3541_042014	3541_04	164.9639	-21.3089	2014	317	D	D3	0	0	0	0	1	0	0	0	0	0	0	2	0	0	0	0	0	0	0	187.7
261	3541	3541_042015	3541_04	164.9639	-21.3089	2015	312	D	D3	0	0	0	0	1	0	0	0	0	0	0	0	0	0	1	0	0	0	0	187.7
262	3541	3541_052013	3541_05	164.9593	-21.306	2013	314	D	D5	0	0	0	0	1	0	0	0	0	0	0	0	0	0	0	0	0	0	0	188.2
263	3541	3541_052014	3541_05	164.9593	-21.306	2014	317	D	D5	0	0	0	1	1	0	0	0	0	0	0	3	0	0	0	0	0	0	0	188.2
264	3541	3541_052015	3541_05	164.9593	-21.306	2015	312	D	D5	0	0	0	0	1	0	0	0	0	0	0	2	0	0	0	0	0	0	0	188.2
265	3541	3541_062013	3541_06	164.9518	-21.3048	2013	314	D	D4	0	0	0	5	2	0	0	0	0	0	0	0	0	0	2	0	0	0	0	188.9
266	3541	3541_062014	3541_06	164.9518	-21.3048	2014	317	D	D4	0	0	0	0	2	0	0	0	0	0	0	0	0	0	1	0	0	0	0	188.9
267	3541	3541_062015	3541_06	164.9518	-21.3048	2015	312	D	D4	0	0	0	1	2	0	0	0	0	0	0	0	0	0	1	0	0	0	0	188.9
268	3541	3541_072013	3541_07	164.9534	-21.31	2013	314	D	D3	0	0	0	0	3	0	0	0	0	0	0	0	0	0	1	0	0	0	0	188.5
269	3541	3541_072014	3541_07	164.9534	-21.31	2014	317	D	D3	0	0	0	4	4	0	0	0	0	0	0	0	0	0	0	0	0	0	0	188.5
270	3541	3541_072015	3541_07	164.9534	-21.31	2015	312	D	D3	0	0	0	1	1	0	0	0	0	0	0	0	0	0	0	0	0	0	0	188.5
271	3541	3541_082013	3541_08	164.9539	-21.2998	2013	314	D	D3	0	0	0	0	2	0	0	0	0	0	0	0	0	0	1	0	0	0	0	189.1
272	3541	3541_082014	3541_08	164.9539	-21.2998	2014	317	D	D3	0	0	0	0	3	0	0	0	0	0	0	2	3	0	2	0	0	0	0	189.1
273	3541	3541_082015	3541_08	164.9539	-21.2998	2015	312	D	D3	0	0	0	0	2	0	0	0	0	0	0	0	1	0	0	0	0	0	0	189.1
274	3541	3541_092013	3541_09	164.9607	-21.3013	2013	314	D	D5	0	0	0	2	1	0	0	0	0	0	0	0	0	0	0	0	0	0	0	188.4
275	3541	3541_092014	3541_09	164.9607	-21.3013	2014	317	D	D5	0	0	0	0	3	0	0	0	0	0	0	0	0	0	0	0	0	0	0	188.4
276	3541	3541_092015	3541_09	164.9607	-21.3013	2015	312	D	D5	0	0	0	0	0	0	0	0	0	0	0	1	0	0	0	0	0	0	0	188.4
277	3541	3541_102013	3541_10	164.9585	-21.2952	2013	314	D	D3	0	0	0	1	2	0	0	0	0	0	0	0	0	0	0	0	0	0	0	189
278	3541	3541_102014	3541_10	164.9585	-21.2952	2014	317	D	D3	0	0	0	1	5	0	0	0	0	0	0	0	1	0	2	0	0	0	0	189
279	3541	3541_102015	3541_10	164.9585	-21.2952	2015	312	D	D3	0	0	0	0	3	0	0	0	0	0	0	0	1	0	0	0	0	0	0	189
280	3644	3644_012013	3644_01	164.9538	-21.3328	2013	334	D	D3	0	0	0	3	1	0	0	0	0	0	0	0	1	0	4	0	0	0	0	187
281	3644	3644_012014	3644_01	164.9538	-21.3328	2014	314	D	D3	0	0	0	3	4	0	0	0	0	0	0	0	2	0	2	0	0	0	0	187
282	3644	3644_022013	3644_02	164.9581	-21.3405	2013	334	D	D3	0	0	0	3	2	0	0	0	0	0	0	0	2	0	0	0	0	0	0	186.2
283	3644	3644_022014	3644_02	164.9581	-21.3405	2014	314	D	D3	0	0	0	3	1	0	0	0	0	0	0	0	4	0	0	0	0	0	0	186.2
284	3644	3644_032013	3644_03	164.9564	-21.3441	2013	334	D	D3	0	0	0	0	1	0	0	0	0	0	0	0	2	0	0	0	0	0	0	186.1
285	3644	3644_032014	3644_03	164.9564	-21.3441	2014	314	D	D3	0	0	0	0	3	0	0	0	0	0	0	0	2	0	0	0	0	0	0	186.1
286	3644	3644_042013	3644_04	164.9583	-21.3326	2013	334	D	D3	0	0	0	3	1	0	0	0	0	0	0	0	2	0	4	0	0	0	0	186.6
287	3644	3644_042014	3644_04	164.9583	-21.3326	2014	314	D	D3	0	0	0	3	2	0	0	0	0	0	0	0	3	0	2	0	0	0	0	186.6
288	3644	3644_052013	3644_05	164.961	-21.3335	2013	334	D	D3	0	0	0	3	1	0	0	0	0	0	0	0	1	0	4	0	0	0	0	186.3
289	3644	3644_052014	3644_05	164.961	-21.3335	2014	314	D	D3	0	0	0	3	2	0	0	0	0	0	0	0	3	0	3	0	0	0	0	186.3
290	3644	3644_062013	3644_06	164.962	-21.3441	2013	334	D	D3	0	0	0	0	1	0	0	0	0	0	0	0	2	0	1	0	0	0	0	185.6
291	3644	3644_062014	3644_06	164.962	-21.3441	2014	314	D	D3	0	0	0	0	2	0	0	0	0	0	0	0	3	0	1	0	0	0	0	185.6
292	3644	3644_072013	3644_07	164.9686	-21.345	2013	334	D	D3	0	0	0	0	1	0	0	0	0	0	0	0	2	0	3	0	0	0	0	185
293	3644	3644_072014	3644_07	164.9686	-21.345	2014	314	D	D3	0	0	0	0	1	0	0	0	0	0	0	0	1	0	2	0	0	0	0	185
294	3644	3644_082013	3644_08	164.9693	-21.3385	2013	334	D	D3	0	0	0	1	3	0	0	0	0	0	0	0	1	0	3	0	0	0	0	185.3
295	3644	3644_082014	3644_08	164.9693	-21.3385	2014	314	D	D3	0	0	0	3	2	0	0	0	0	0	0	0	3	0	2	0	0	0	0	185.3
296	3644	3644_092013	3644_09	164.9653	-21.3358	2013	334	D	D3	0	0	0	3	3	0	0	0	0	0	0	0	3	0	2	0	0	0	0	185.8
297	3644	3644_092014	3644_09	164.9653	-21.3358	2014	314	D	D3	0	0	0	3	3	0	0	0	0	0	0	0	3	0	2	0	0	0	0	185.8
298	3644	3644_102013	3644_10	164.9683	-21.3347	2013	334	D	D3	0	0	0	3	3	0	0	0	0	0	0	0	3	0	2	0	0	0	0	185.6
299	3644	3644_102014	3644_10	164.9683	-21.3347	2014	314	D	D3	0	0	0	3	2	0	0	0	0	0	0	0	3	0	1	0	0	0	0	185.6
300	4542	4542_012011	4542_01	165.3233	-21.5837	2011	316	B	B4	0	0	1	0	0	2	1	0	0	3	1	0	4	0	0	0	0	0	0	139.7
301	4542	4542_012012	4542_01	165.3233	-21.5837	2012	307	B	B4	0	0	0	0	3	1	1	0	0	0	0	0	8	0	0	2	0	0	0	139.7
302	4542	4542_012014	4542_01	165.3233	-21.5837	2014	314	B	B4	0	0	0	0	1	0	0	2	1	1	1	0	6	0	0	0	0	1	0	139.7
303	4542	4542_022011	4542_02	165.3268	-21.5815	2011	316	B	B4	0	0	1	0	2	1	1	0	0	0	0	0	3	0	0	0	0	0	0	139.6
304	4542	4542_022012	4542_02	165.3268	-21.5815	2012	307	B	B4	0	0	1	3	3	1	1	0	0	1	1	0	5	0	0	0	0	0	1	139.6
305	4542	4542_022014	4542_02	165.3268	-21.5815	2014	314	B	B4	0	0	0	2	1	0	0	0	0	0	0	0	2	0	0	0	0	0	0	139.6
306	4542	4542_032011	4542_03	165.3197	-21.5817	2011	316	A	A4	0	0	0	0	1	1	1	1	1	0	0	0	3	0	0	1	0	0	0	140.2
307	4542	4542_032012	4542_03	165.3197	-21.5817	2012	307	A	A4	0	0	0	6	2	1	1	0	0	0	0	0	4	0	0	1	0	0	0	140.2
308	4542	4542_032014	4542_03	165.3197	-21.5817	2014	314	A	A4	0	0	0	0	1	0	0	0	0	0	0	2	3	0	0	0	0	0	0	140.2
309	4542	4542_042011	4542_04	165.3174	-21.5771	2011	316	A	A1	0	0	0	0	1	2	1	0	0	0	0	0	4	0	0	0	0	0	0	140.6
310	4542	4542_042012	4542_04	165.3174	-21.5771	2012	307	A	A1	0	0	4	0	2	3	1	0	0	0	0	0	2	0	0	0	0	0	0	140.6
311	4542	4542_042014	4542_04	165.3174	-21.5771	2014	314	A	A1	0	0	0	0	1	1	1	0	0	0	0	0	4	0	0	0	0	0	0	140.6
312	4542	4542_052011	4542_05	165.3181	-21.5669	2011	316	B	B4	0	0	0	1	2	0	0	0	0	0	0	1	2	0	1	1	0	0	0	141.2
313	4542	4542_052012	4542_05	165.3181	-21.5669	2012	307	B	B4	0	0	0	7	1	6	1	0	0	0	0	0	5	0	0	0	0	0	0	141.2
314	4542	4542_052014	4542_05	165.3181	-21.5669	2014	314	B	B4	0	0	0	1	1	0	0	0	0	0	0	0	4	0	0	0	0	0	0	141.2
315	4542	4542_062011	4542_06	165.32	-21.5722	2011	316	B	B4	0	0	1	2	0	0	0	0	0	0	0	0	4	0	0	1	0	0	0	140.7
316	4542	4542_062012	4542_06	165.32	-21.5722	2012	307	B	B4	0	0	1	11	0	1	1	0	0	0	0	0	6	0	0	0	0	0	0	140.7
317	4542	4542_062014	4542_06	165.32	-21.5722	2014	314	B	B4	0	0	0	2	1	0	0	0	0	0	0	0	4	0	0	0	0	0	0	140.7
318	4542	4542_072011	4542_07	165.3251	-21.5763	2011	316	D	D5	0	0	2	0	1	2	1	0	0	0	0	0	2	0	0	0	0	0	0	140
319	4542	4542_072012	4542_07	165.3251	-21.5763	2012	307	D	D5	0	0	0	3	4	3	1	0	0	0	0	0	5	0	0	0	0	1	0	140
320	4542	4542_072014	4542_07	165.3251	-21.5763	2014	314	D	D5	0	0	0	2	0	0	0	0	0	0	0	0	3	0	0	0	0	2	0	140
321	4542	4542_082011	4542_08	165.3369	-21.5768	2011	316	D	D1	0	0	0	0	0	1	1	0	0	0	0	1	5	0	0	0	0	0	0	139
322	4542	4542_082012	4542_08	165.3369	-21.5768	2012	307	D	D1	0	0	0	5	1	2	1	0	0	0	0	0	6	0	0	1	0	1	0	139
323	4542	4542_082014	4542_08	165.3369	-21.5768	2014	314	D	D1	0	0	0	0	2	1	1	0	0	0	0	0	3	0	0	0	0	0	0	139
324	4542	4542_092011	4542_09	165.3315	-21.5785	2011	316	D	D3	0	0	0	6	2	1	1	0	0	0	0	0	3	0	0	0	0	0	0	139.3
325	4542	4542_092012	4542_09	165.3315	-21.5785	2012	307	D	D3	0	0	0	10	1	1	1	0	0	1	1	0	2	0	0	0	0	0	0	139.3
326	4542	4542_092014	4542_09	165.3315	-21.5785	2014	314	D	D3	0	0	0	0	2	3	1	0	0	1	1	0	3	0	0	0	0	1	0	139.3
327	4542	4542_102011	4542_10	165.3214	-21.58	2011	316	D	D1	0	0	0	1	0	1	1	0	0	0	0	1	2	0	0	0	0	0	0	140.1
328	4542	4542_102012	4542_10	165.3214	-21.58	2012	307	D	D1	0	0	0	6	0	2	1	0	0	0	0	0	6	0	0	0	0	1	0	140.1
329	4542	4542_102014	4542_10	165.3214	-21.58	2014	314	D	D1	0	0	2	6	1	0	0	0	0	0	0	0	5	0	0	0	0	1	0	140.1
330	4542	4542_112011	4542_11	165.3424	-21.5798	2011	316	B	B4	0	0	0	0	2	2	1	0	0	0	0	0	3	0	0	0	0	0	0	138.3
331	4571	4571_012011	4571_01	165.8855	-21.5692	2011	303	B	B1	0	0	0	2	1	0	0	0	0	0	0	0	3	0	0	0	1	0	0	98.1
332	4571	4571_022011	4571_02	165.8847	-21.5713	2011	303	B	B1	0	0	0	4	3	0	0	0	0	0	0	0	2	0	0	0	0	1	1	98
333	4571	4571_032011	4571_03	165.8822	-21.5733	2011	303	B	B1	0	0	0	0	4	0	0	0	0	0	0	1	4	0	0	0	0	0	0	97.9
334	4571	4571_042011	4571_04	165.8842	-21.5755	2011	303	E	E4	0	0	0	2	0	1	1	0	0	0	0	1	4	0	2	0	0	0	0	97.6
335	4571	4571_052011	4571_05	165.8856	-21.5743	2011	303	D	D5	0	0	0	2	0	0	0	0	0	1	1	0	3	0	0	0	0	0	0	97.6
336	4571	4571_062011	4571_06	165.8843	-21.5731	2011	303	B	B1	0	0	0	3	1	0	0	0	0	2	1	0	0	0	0	0	0	0	2	97.8
337	4613	4613_012013	4613_01	165.3709	-21.5963	2013	349	D	D2	0	0	2	4	1	1	1	0	0	0	0	0	1	0	0	1	0	1	0	134.9
338	4613	4613_012014	4613_01	165.3709	-21.5963	2014	350	D	D2	0	0	2	5	1	2	1	0	0	0	0	0	10	0	1	2	0	0	0	134.9
339	4613	4613_012015	4613_01	165.3709	-21.5963	2015	349	D	D2	0	0	8	11	3	1	1	0	0	0	0	0	2	0	4	1	0	0	0	134.9
340	4613	4613_022013	4613_02	165.3682	-21.5916	2013	349	D	D3	0	0	4	2	1	0	0	0	0	0	0	1	3	0	0	1	0	0	0	135.4
341	4613	4613_022014	4613_02	165.3682	-21.5916	2014	350	D	D3	0	0	10	3	3	0	0	0	0	0	0	2	2	0	0	0	0	1	0	135.4
342	4613	4613_022015	4613_02	165.3682	-21.5916	2015	349	D	D3	0	0	16	8	1	0	0	0	0	0	0	0	6	0	0	2	0	0	0	135.4
343	4613	4613_032013	4613_03	165.3711	-21.5856	2013	349	D	D2	0	0	2	5	0	0	0	0	0	0	0	0	4	0	3	0	0	2	0	135.5
344	4613	4613_032014	4613_03	165.3711	-21.5856	2014	350	D	D2	0	0	2	7	1	0	0	0	0	0	0	1	2	0	0	0	0	0	0	135.5
345	4613	4613_032015	4613_03	165.3711	-21.5856	2015	349	D	D2	0	0	13	12	0	2	1	0	0	0	0	1	11	0	3	0	0	0	0	135.5
346	4613	4613_042013	4613_04	165.3554	-21.5848	2013	349	D	D6	0	0	0	5	2	1	1	0	0	0	0	1	6	0	0	1	0	2	0	136.9
347	4613	4613_042014	4613_04	165.3554	-21.5848	2014	350	D	D6	0	0	4	6	3	0	0	0	0	0	0	1	5	0	0	0	0	1	0	136.9
348	4613	4613_042015	4613_04	165.3554	-21.5848	2015	349	D	D6	0	0	8	11	0	2	1	0	0	0	0	1	12	0	0	6	0	0	0	136.9
349	4613	4613_052013	4613_05	165.3649	-21.5903	2013	349	D	D2	0	0	3	8	0	0	0	0	0	0	0	2	5	0	3	1	0	2	0	135.8
350	4613	4613_052014	4613_05	165.3649	-21.5903	2014	350	D	D2	0	0	5	5	5	0	0	0	0	0	0	2	5	0	2	0	0	4	0	135.8
351	4613	4613_052015	4613_05	165.3649	-21.5903	2015	349	D	D2	0	0	9	6	3	0	0	0	0	0	0	0	9	0	2	4	0	2	0	135.8
352	4613	4613_062013	4613_06	165.3605	-21.595	2013	349	D	D4	0	0	3	4	2	0	0	0	0	0	0	1	5	0	1	4	0	0	0	135.8
353	4613	4613_062014	4613_06	165.3605	-21.595	2014	350	D	D4	0	0	11	6	4	0	0	0	0	0	0	0	4	0	1	0	0	2	2	135.8
354	4613	4613_062015	4613_06	165.3605	-21.595	2015	349	D	D4	0	0	19	12	3	0	0	0	0	0	0	6	10	0	0	3	0	2	0	135.8
355	4613	4613_072013	4613_07	165.3624	-21.5985	2013	349	A	A2	0	0	5	6	2	0	0	0	0	0	0	0	2	0	0	0	0	0	0	135.5
356	4613	4613_072014	4613_07	165.3624	-21.5985	2014	350	A	A2	0	0	11	6	5	2	1	0	0	0	0	2	3	0	0	1	0	1	0	135.5
357	4613	4613_072015	4613_07	165.3624	-21.5985	2015	349	A	A2	0	0	17	13	0	0	0	2	1	1	1	0	8	0	0	4	0	3	0	135.5
358	4613	4613_082013	4613_08	165.365	-21.6006	2013	349	A	A2	0	0	3	4	3	0	0	0	0	0	0	1	4	0	1	0	0	1	0	135.1
359	4613	4613_082014	4613_08	165.365	-21.6006	2014	350	A	A2	0	0	9	3	3	0	0	0	0	0	0	1	3	0	6	0	0	2	1	135.1
360	4613	4613_082015	4613_08	165.365	-21.6006	2015	349	A	A2	0	0	4	6	2	0	0	0	0	0	0	2	2	0	0	2	0	2	0	135.1
361	4613	4613_092013	4613_09	165.3688	-21.6014	2013	349	D	D4	0	0	5	3	3	1	1	0	0	0	0	0	4	0	0	0	0	2	0	134.7
362	4613	4613_092014	4613_09	165.3688	-21.6014	2014	350	D	D4	0	0	7	5	2	0	0	0	0	0	0	0	3	0	0	4	0	2	2	134.7
363	4613	4613_092015	4613_09	165.3688	-21.6014	2015	349	D	D4	0	0	14	4	2	2	1	0	0	0	0	0	3	0	0	0	0	2	0	134.7
364	4613	4613_102013	4613_10	165.3715	-21.6032	2013	349	A	A2	0	0	4	5	4	0	0	0	0	0	0	0	4	0	0	0	0	0	0	134.4
365	4613	4613_102014	4613_10	165.3715	-21.6032	2014	350	A	A2	0	0	7	1	4	2	1	0	0	0	0	1	5	3	5	2	0	0	0	134.4
366	4613	4613_102015	4613_10	165.3715	-21.6032	2015	349	A	A2	0	0	13	4	1	3	1	0	0	0	0	2	2	5	0	0	0	0	0	134.4
367	4615	4615_012011	4615_01	165.3993	-21.6009	2011	305	D	D2	0	0	4	3	2	1	1	0	0	0	0	0	3	0	3	0	0	0	0	132.2
368	4615	4615_012012	4615_01	165.3993	-21.6009	2012	316	D	D2	0	0	5	0	3	2	1	0	0	0	0	0	4	0	2	2	0	1	0	132.2
369	4615	4615_012013	4615_01	165.3993	-21.6009	2013	306	D	D2	0	0	4	1	0	1	1	0	0	0	0	0	2	0	3	0	0	2	0	132.2
370	4615	4615_012014	4615_01	165.3993	-21.6009	2014	3	D	D2	0	0	3	3	0	2	1	0	0	0	0	1	1	0	5	1	0	4	0	132.2
371	4615	4615_022011	4615_02	165.3987	-21.5966	2011	305	D	D6	0	0	2	5	4	0	0	0	0	0	0	0	6	0	2	0	0	1	0	132.5
372	4615	4615_022012	4615_02	165.3987	-21.5966	2012	316	D	D6	0	0	2	0	1	0	0	0	0	0	0	0	3	0	1	0	0	0	0	132.5
373	4615	4615_022013	4615_02	165.3987	-21.5966	2013	306	D	D6	0	0	4	3	2	2	1	0	0	0	0	1	3	0	0	0	0	0	0	132.5
374	4615	4615_022014	4615_02	165.3987	-21.5966	2014	3	D	D6	0	0	3	3	1	1	1	0	0	0	0	0	4	0	0	4	0	1	0	132.5
375	4615	4615_032011	4615_03	165.4036	-21.5961	2011	305	B	B4	0	0	0	6	4	1	1	0	0	0	0	1	5	0	2	0	0	1	0	132.1
376	4615	4615_032012	4615_03	165.4036	-21.5961	2012	316	B	B4	0	0	0	0	3	1	1	0	0	0	0	2	3	0	0	0	0	3	0	132.1
377	4615	4615_032013	4615_03	165.4036	-21.5961	2013	306	B	B4	0	0	2	3	0	2	1	0	0	0	0	1	2	0	0	0	0	0	0	132.1
378	4615	4615_032014	4615_03	165.4036	-21.5961	2014	3	B	B4	0	0	2	2	1	1	1	0	0	0	0	3	3	0	2	0	0	1	0	132.1
379	4615	4615_042011	4615_04	165.4045	-21.5914	2011	305	D	D5	0	0	4	5	3	0	0	0	0	0	0	1	4	0	1	1	0	1	1	132.3
380	4615	4615_042012	4615_04	165.4045	-21.5914	2012	316	D	D5	0	0	1	3	1	0	0	0	0	0	0	2	3	0	0	0	0	0	0	132.3
381	4615	4615_042013	4615_04	165.4045	-21.5914	2013	306	D	D5	0	0	1	6	1	0	0	0	0	0	0	0	4	0	0	0	0	1	0	132.3
382	4615	4615_042014	4615_04	165.4045	-21.5914	2014	3	D	D5	0	0	0	3	0	1	1	0	0	0	0	0	6	0	0	0	0	0	0	132.3
383	4615	4615_052011	4615_05	165.4107	-21.5856	2011	305	B	B4	0	0	1	2	5	0	0	0	0	0	0	0	3	0	1	1	0	2	0	132.2
384	4615	4615_052012	4615_05	165.4107	-21.5856	2012	316	B	B4	0	0	0	5	3	0	0	0	0	0	0	2	3	0	1	0	0	2	0	132.2
385	4615	4615_052013	4615_05	165.4107	-21.5856	2013	306	B	B4	0	0	0	3	2	1	1	0	0	0	0	0	3	0	0	1	3	1	0	132.2
386	4615	4615_052014	4615_05	165.4107	-21.5856	2014	3	B	B4	0	0	1	5	0	0	0	0	0	0	0	2	0	0	0	1	1	0	0	132.2
387	4615	4615_062011	4615_06	165.4046	-21.5875	2011	305	D	D5	0	0	0	3	3	0	0	0	0	0	0	0	3	0	0	0	0	1	0	132.6
388	4615	4615_062012	4615_06	165.4046	-21.5875	2012	316	D	D5	0	0	0	3	1	0	0	0	0	0	0	0	3	0	2	0	0	0	0	132.6
389	4615	4615_062013	4615_06	165.4046	-21.5875	2013	306	D	D5	0	0	2	5	0	0	0	0	0	0	0	2	1	0	3	0	3	0	0	132.6
390	4615	4615_062014	4615_06	165.4046	-21.5875	2014	3	D	D5	0	0	0	5	2	0	0	0	0	0	0	2	3	0	0	0	1	0	0	132.6
391	4615	4615_072011	4615_07	165.3991	-21.5865	2011	305	B	B4	0	0	2	3	1	2	1	0	0	0	0	1	2	0	0	0	0	2	0	133.1
392	4615	4615_072012	4615_07	165.3991	-21.5865	2012	316	B	B4	0	0	2	2	6	0	0	0	0	0	0	3	1	0	0	0	0	0	0	133.1
393	4615	4615_072013	4615_07	165.3991	-21.5865	2013	306	B	B4	0	0	2	3	1	0	0	0	0	0	0	0	2	0	1	0	0	1	0	133.1
394	4615	4615_072014	4615_07	165.3991	-21.5865	2014	3	B	B4	0	0	4	4	1	0	0	0	0	0	0	3	3	0	1	1	0	1	0	133.1
395	4615	4615_082011	4615_08	165.3947	-21.59	2011	305	D	D3	0	0	0	2	0	0	0	0	0	0	0	2	2	0	0	0	0	2	0	133.3
396	4615	4615_082012	4615_08	165.3947	-21.59	2012	316	D	D3	0	0	1	4	1	0	0	0	0	0	0	1	1	0	2	0	0	0	0	133.3
397	4615	4615_082013	4615_08	165.3947	-21.59	2013	306	D	D3	0	0	0	3	2	0	0	0	0	0	0	0	3	0	0	0	0	2	0	133.3
398	4615	4615_082014	4615_08	165.3947	-21.59	2014	3	D	D3	0	0	1	2	0	0	0	0	0	0	0	0	2	0	2	0	0	0	0	133.3
399	4615	4615_092011	4615_09	165.4053	-21.5994	2011	305	D	D2	0	0	2	5	3	0	0	0	0	0	0	1	1	0	0	0	0	0	0	131.7
400	4615	4615_092012	4615_09	165.4053	-21.5994	2012	316	D	D2	0	0	1	5	1	1	1	0	0	0	0	2	1	0	2	0	0	2	0	131.7
401	4615	4615_092013	4615_09	165.4053	-21.5994	2013	306	D	D2	0	0	0	5	2	1	1	1	1	0	0	0	2	0	0	0	0	0	0	131.7
402	4615	4615_092014	4615_09	165.4053	-21.5994	2014	3	D	D2	0	0	0	0	0	0	0	0	0	0	0	0	0	0	0	0	0	0	0	131.7
403	4615	4615_102011	4615_10	165.4107	-21.5979	2011	305	D	D3	0	0	0	2	0	1	1	0	0	0	0	1	2	0	0	0	0	0	0	131.4
404	4615	4615_102012	4615_10	165.4107	-21.5979	2012	316	D	D3	0	0	2	3	2	1	1	0	0	0	0	1	3	0	2	0	0	1	0	131.4
405	4615	4615_102013	4615_10	165.4107	-21.5979	2013	306	D	D3	0	0	4	3	0	1	1	0	0	0	0	2	1	0	2	0	0	0	0	131.4
406	4615	4615_102014	4615_10	165.4107	-21.5979	2014	3	D	D3	0	0	0	0	0	0	0	0	0	0	0	0	0	0	0	0	0	0	0	131.4
407	4682	4682_012012	4682_01	165.388	-21.6106	2012	302	F	F3	0	0	15	0	1	0	0	0	0	0	0	0	1	0	0	2	0	1	0	132.5
408	4682	4682_012013	4682_01	165.388	-21.6106	2013	311	F	F3	0	0	8	0	1	1	1	2	1	1	1	0	4	0	5	0	0	0	0	132.5
409	4682	4682_012014	4682_01	165.388	-21.6106	2014	341	F	F3	0	0	10	4	1	0	0	0	0	0	0	0	1	3	5	0	0	0	0	132.5
410	4682	4682_022012	4682_02	165.4073	-21.6147	2012	302	F	F4	0	0	0	3	1	0	0	0	0	0	0	1	1	0	0	0	0	1	0	130.6
411	4682	4682_022013	4682_02	165.4073	-21.6147	2013	311	F	F4	0	0	3	7	2	0	0	0	0	1	1	2	1	0	0	2	0	0	0	130.6
412	4682	4682_022014	4682_02	165.4073	-21.6147	2014	341	F	F4	0	0	0	1	2	0	0	0	0	0	0	0	1	0	0	0	0	0	1	130.6
413	4682	4682_032012	4682_03	165.4113	-21.6116	2012	302	D	D2	0	0	3	0	4	0	0	0	0	0	0	0	2	0	0	0	0	0	0	130.5
414	4682	4682_032013	4682_03	165.4113	-21.6116	2013	311	D	D2	0	0	4	0	2	1	1	0	0	0	0	1	3	0	0	0	0	1	0	130.5
415	4682	4682_032014	4682_03	165.4113	-21.6116	2014	341	D	D2	0	0	3	0	1	0	0	0	0	0	0	1	3	0	0	0	0	0	0	130.5
416	4682	4682_042012	4682_04	165.4018	-21.6099	2012	302	D	D1	0	0	3	0	1	0	0	0	0	0	0	0	4	0	0	0	0	2	0	131.4
417	4682	4682_042013	4682_04	165.4018	-21.6099	2013	311	D	D1	0	0	5	0	0	0	0	0	0	0	0	0	2	0	6	0	0	1	0	131.4
418	4682	4682_042014	4682_04	165.4018	-21.6099	2014	341	D	D1	0	0	5	3	2	1	1	0	0	0	0	0	2	0	3	0	0	1	0	131.4
419	4682	4682_052012	4682_05	165.4012	-21.6036	2012	302	D	D2	0	0	6	0	1	1	1	0	0	0	0	0	4	0	0	0	0	2	0	131.8
420	4682	4682_052013	4682_05	165.4012	-21.6036	2013	311	D	D2	0	0	1	8	0	1	1	0	0	0	0	0	1	0	0	0	0	0	0	131.8
421	4682	4682_052014	4682_05	165.4012	-21.6036	2014	341	D	D2	0	0	6	3	0	1	1	0	0	0	0	0	2	0	2	0	0	1	0	131.8
422	4682	4682_062012	4682_06	165.4078	-21.6033	2012	302	B	B4	0	0	0	4	1	1	1	0	0	0	0	1	2	0	0	0	0	0	0	131.3
423	4682	4682_062013	4682_06	165.4078	-21.6033	2013	302	B	B4	0	0	0	0	0	0	0	0	0	0	0	0	0	0	0	0	0	0	0	131.3
424	4682	4682_062014	4682_06	165.4078	-21.6033	2014	302	B	B4	0	0	0	0	0	0	0	0	0	0	0	0	0	0	0	0	0	0	0	131.3
425	4682	4682_072012	4682_07	165.3898	-21.603	2012	302	D	D5	0	0	5	0	1	0	0	0	0	0	0	2	4	0	0	0	0	0	0	132.8
426	4682	4682_072013	4682_07	165.3898	-21.603	2013	302	D	D5	0	0	0	0	0	0	0	0	0	0	0	0	0	0	0	0	0	0	0	132.8
427	4682	4682_072014	4682_07	165.3898	-21.603	2014	302	D	D5	0	0	0	0	0	0	0	0	0	0	0	0	0	0	0	0	0	0	0	132.8
428	4682	4682_082012	4682_08	165.3961	-21.6111	2012	302	F	F2	0	0	6	2	2	0	0	0	0	0	0	1	4	0	2	0	0	0	0	131.8
429	4682	4682_082013	4682_08	165.3961	-21.6111	2013	311	F	F2	0	0	2	4	4	0	0	0	0	1	1	0	0	0	4	0	0	0	0	131.8
430	4682	4682_082014	4682_08	165.3961	-21.6111	2014	341	F	F2	0	0	7	5	1	0	0	1	1	0	0	2	2	0	1	2	0	0	0	131.8
431	4682	4682_092012	4682_09	165.3766	-21.6046	2012	302	A	A4	0	0	3	0	4	1	1	0	0	0	0	1	6	0	0	1	0	0	0	133.9
432	4682	4682_092013	4682_09	165.3766	-21.6046	2013	311	A	A4	0	0	4	3	0	1	1	0	0	0	0	1	3	0	4	0	0	1	0	133.9
433	4682	4682_092014	4682_09	165.3766	-21.6046	2014	341	A	A4	0	0	6	0	1	0	0	0	0	0	0	1	3	0	5	0	0	1	1	133.9
434	4682	4682_102012	4682_10	165.3818	-21.6056	2012	302	D	D2	0	0	2	5	1	1	1	0	0	0	0	2	2	0	0	1	0	0	0	133.4
435	4682	4682_102013	4682_10	165.3818	-21.6056	2013	311	D	D2	0	0	1	3	1	0	0	0	0	0	0	1	3	0	2	3	0	1	1	133.4
436	4682	4682_102014	4682_10	165.3818	-21.6056	2014	341	D	D2	0	0	3	4	0	0	0	0	0	0	0	1	2	0	3	0	0	1	0	133.4
437	4686	4686_012014	4686_01	165.4539	-21.6032	2014	342	D	D3	0	0	0	0	2	0	0	0	0	0	0	0	4	0	0	0	0	0	0	127.4
438	4686	4686_012015	4686_01	165.4539	-21.6032	2015	348	D	D3	0	0	0	1	2	0	0	0	0	0	0	1	3	0	2	0	0	0	0	127.4
439	4686	4686_022014	4686_02	165.4552	-21.6062	2014	342	B	B4	0	0	0	1	1	0	0	0	0	0	0	0	2	0	0	0	0	0	0	127.1
440	4686	4686_022015	4686_02	165.4552	-21.6062	2015	348	B	B4	0	0	0	2	1	0	0	0	0	0	0	1	1	0	0	0	0	0	0	127.1
441	4686	4686_032014	4686_03	165.4664	-21.6033	2014	342	D	D2	0	0	7	0	1	0	0	0	0	0	0	1	1	0	4	1	0	2	0	126.4
442	4686	4686_032015	4686_03	165.4664	-21.6033	2015	348	D	D2	0	0	5	0	1	0	0	0	0	0	0	0	1	0	5	0	0	0	0	126.4
443	4686	4686_042014	4686_04	165.4573	-21.604	2014	342	D	D2	0	0	2	3	1	0	0	0	0	0	0	0	0	0	4	2	0	0	0	127.1
444	4686	4686_042015	4686_04	165.4573	-21.604	2015	348	D	D2	0	0	1	2	1	0	0	0	0	0	0	0	2	0	4	2	0	2	0	127.1
445	4686	4686_052014	4686_05	165.4633	-21.6094	2014	342	B	B5	0	0	7	2	0	0	0	0	0	3	1	0	1	0	2	3	0	0	0	126.2
446	4686	4686_052015	4686_05	165.4633	-21.6094	2015	348	B	B5	0	0	3	1	0	1	1	0	0	1	1	0	0	0	4	2	0	0	0	126.2
447	4686	4686_062014	4686_06	165.4622	-21.6064	2014	342	A	A4	0	0	1	1	2	0	0	0	0	2	1	0	1	0	4	2	0	1	0	126.5
448	4686	4686_062015	4686_06	165.4622	-21.6064	2015	348	A	A4	0	0	3	0	1	0	0	0	0	0	0	0	0	0	4	2	0	1	0	126.5
449	4686	4686_072014	4686_07	165.4651	-21.614	2014	342	B	B4	0	0	1	5	1	0	0	0	0	1	1	0	3	0	0	1	0	0	0	125.8
450	4686	4686_072015	4686_07	165.4651	-21.614	2015	348	B	B4	0	0	2	2	1	0	0	0	0	1	1	2	2	0	1	2	0	0	0	125.8
451	4686	4686_082014	4686_08	165.4676	-21.6128	2014	342	A	A4	0	0	0	2	2	0	0	0	0	0	0	3	1	0	3	0	0	0	0	125.6
452	4686	4686_082015	4686_08	165.4676	-21.6128	2015	348	A	A4	0	0	0	1	2	0	0	0	0	0	0	0	3	0	2	0	0	0	0	125.6
453	4686	4686_092014	4686_09	165.4652	-21.6195	2014	342	A	A2	0	0	8	0	1	0	0	0	0	0	0	0	1	0	3	2	0	0	0	125.4
454	4686	4686_092015	4686_09	165.4652	-21.6195	2015	348	A	A2	0	0	4	3	1	0	0	0	0	0	0	0	0	0	3	2	0	0	0	125.4
455	4686	4686_102014	4686_10	165.4673	-21.6154	2014	342	F	F3	0	0	6	3	0	0	0	0	0	5	1	0	0	0	2	6	0	0	0	125.5
456	4686	4686_102015	4686_10	165.4673	-21.6154	2015	348	F	F3	0	0	7	1	0	0	0	0	0	7	1	0	1	0	3	4	0	0	0	125.5
457	4701	4701_012014	4701_01	165.7592	-21.6172	2014	361	B	B1	0	0	0	0	0	0	0	2	1	3	1	0	0	0	0	0	0	0	0	102.5
458	4701	4701_022014	4701_02	165.7575	-21.6188	2014	361	B	B1	0	0	0	0	1	2	1	0	0	2	1	1	0	0	0	0	0	0	0	102.5
459	4701	4701_032014	4701_03	165.7543	-21.6145	2014	361	B	B1	0	0	0	2	0	2	1	0	0	4	1	0	0	0	0	0	0	0	0	103.1
460	4701	4701_042014	4701_04	165.7541	-21.6118	2014	361	B	B1	0	0	0	2	2	0	0	0	0	3	1	1	0	0	0	0	1	0	2	103.3
461	4701	4701_052014	4701_05	165.7505	-21.6079	2014	361	B	B1	0	0	0	5	0	1	1	0	0	3	1	0	5	0	0	0	0	1	0	103.9
462	4701	4701_062014	4701_06	165.7428	-21.606	2014	361	B	B1	0	0	0	2	0	0	0	0	0	4	1	2	0	0	0	0	2	0	1	104.6
463	4701	4701_072014	4701_07	165.7441	-21.6091	2014	361	B	B1	0	0	0	0	0	0	0	0	0	1	1	1	2	0	0	0	4	0	1	104.2
464	4701	4701_082014	4701_08	165.7456	-21.6119	2014	361	B	B1	0	0	0	3	0	0	0	0	0	2	1	2	0	0	0	0	1	0	0	103.9
465	4701	4701_092014	4701_09	165.7514	-21.6159	2014	361	B	B1	0	0	0	2	2	0	0	0	0	0	0	0	1	0	0	0	0	0	2	103.2
466	4701	4701_102014	4701_10	165.7519	-21.6189	2014	361	B	B1	0	0	0	5	0	0	0	0	0	0	0	0	1	0	0	0	0	0	0	102.9
467	4702	4702_012011	4702_01	165.7746	-21.6048	2011	309	D	D5	0	0	0	0	0	0	0	0	0	4	1	0	0	0	0	0	2	0	1	102.4
468	4702	4702_012012	4702_01	165.7746	-21.6048	2012	306	D	D5	0	0	0	0	0	1	1	0	0	1	1	1	1	0	0	0	0	1	2	102.4
469	4702	4702_012013	4702_01	165.7746	-21.6048	2013	313	D	D5	0	0	0	1	1	1	1	0	0	3	1	0	2	0	0	0	4	1	0	102.4
470	4702	4702_012014	4702_01	165.7746	-21.6048	2014	315	D	D5	0	0	0	0	0	2	1	0	0	7	1	0	1	0	0	0	4	0	0	102.4
471	4702	4702_012015	4702_01	165.7746	-21.6048	2015	315	D	D5	0	0	0	0	0	3	1	0	0	1	1	0	1	0	0	0	4	0	0	102.4
472	4702	4702_022011	4702_02	165.7743	-21.6093	2011	309	D	D3	0	0	0	0	0	1	1	0	0	4	1	1	1	0	0	0	1	0	0	102.1
473	4702	4702_022012	4702_02	165.7743	-21.6093	2012	306	D	D3	0	0	0	2	1	0	0	0	0	3	1	0	0	0	0	0	2	0	0	102.1
474	4702	4702_022013	4702_02	165.7743	-21.6093	2013	313	D	D3	0	0	0	1	2	1	1	0	0	3	1	0	1	0	0	0	2	1	0	102.1
475	4702	4702_022014	4702_02	165.7743	-21.6093	2014	315	D	D3	0	0	0	0	0	0	0	0	0	8	1	0	0	0	0	0	2	3	0	102.1
476	4702	4702_022015	4702_02	165.7743	-21.6093	2015	315	D	D3	0	0	0	2	2	1	1	0	0	3	1	1	0	0	0	0	1	0	1	102.1
477	4702	4702_032011	4702_03	165.7737	-21.614	2011	309	B	B1	0	0	0	0	1	0	0	0	0	5	1	2	0	0	0	0	3	0	0	101.7
478	4702	4702_032012	4702_03	165.7737	-21.614	2012	306	B	B1	0	0	0	2	0	0	0	0	0	5	1	1	0	0	0	0	1	0	1	101.7
479	4702	4702_032013	4702_03	165.7737	-21.614	2013	313	B	B1	0	0	0	0	2	1	1	0	0	5	1	0	2	0	0	0	1	1	0	101.7
480	4702	4702_032014	4702_03	165.7737	-21.614	2014	315	B	B1	0	0	0	0	0	0	0	2	1	2	1	0	0	0	0	0	1	0	0	101.7
481	4702	4702_032015	4702_03	165.7737	-21.614	2015	315	B	B1	0	0	0	0	0	0	0	3	1	1	1	0	2	0	0	0	2	0	0	101.7
482	4702	4702_042011	4702_04	165.7712	-21.6173	2011	309	B	B1	0	0	0	0	0	0	0	0	0	5	1	0	0	0	0	0	4	0	1	101.6
483	4702	4702_042012	4702_04	165.7712	-21.6173	2012	306	B	B1	0	0	0	2	0	0	0	0	0	0	0	1	1	0	0	0	1	1	0	101.6
484	4702	4702_042013	4702_04	165.7712	-21.6173	2013	313	B	B1	0	0	0	0	1	0	0	0	0	2	1	1	1	0	0	0	2	1	0	101.6
485	4702	4702_042014	4702_04	165.7712	-21.6173	2014	315	B	B1	0	0	0	1	1	0	0	0	0	3	1	0	1	0	0	0	3	2	0	101.6
486	4702	4702_042015	4702_04	165.7712	-21.6173	2015	315	B	B1	0	0	0	1	0	0	0	0	0	2	1	1	1	0	0	0	3	0	1	101.6
487	4702	4702_052011	4702_05	165.7684	-21.6208	2011	309	D	D5	0	0	0	0	0	1	1	5	1	3	1	0	1	0	0	0	2	2	0	101.6
488	4702	4702_052012	4702_05	165.7684	-21.6208	2012	306	D	D5	0	0	0	1	0	0	0	0	0	1	1	0	1	0	1	0	0	1	0	101.6
489	4702	4702_052013	4702_05	165.7684	-21.6208	2013	313	D	D5	0	0	0	0	3	0	0	0	0	1	1	0	4	0	0	0	1	0	1	101.6
490	4702	4702_052014	4702_05	165.7684	-21.6208	2014	315	D	D5	0	0	0	6	1	0	0	0	0	0	0	2	2	0	0	0	1	1	0	101.6
491	4702	4702_052015	4702_05	165.7684	-21.6208	2015	315	D	D5	0	0	0	1	3	0	0	0	0	2	1	1	4	0	0	0	2	0	2	101.6
492	4702	4702_062011	4702_06	165.7632	-21.6178	2011	309	B	B1	0	0	0	6	2	0	0	0	0	0	0	1	0	0	0	0	2	0	0	102.2
493	4702	4702_062012	4702_06	165.7632	-21.6178	2012	306	B	B1	0	0	0	3	0	2	1	0	0	1	1	0	0	0	0	0	2	0	2	102.2
494	4702	4702_062013	4702_06	165.7632	-21.6178	2013	313	B	B1	0	0	0	6	1	0	0	0	0	6	1	0	0	0	0	0	3	0	1	102.2
495	4702	4702_062014	4702_06	165.7632	-21.6178	2014	315	B	B1	0	0	0	2	1	0	0	0	0	3	1	1	1	0	0	0	0	0	2	102.2
496	4702	4702_062015	4702_06	165.7632	-21.6178	2015	315	B	B1	0	0	0	1	1	2	1	0	0	1	1	0	0	0	0	0	3	1	1	102.2
497	4702	4702_072011	4702_07	165.7611	-21.6146	2011	309	B	B1	0	0	0	0	0	2	1	0	0	4	1	0	0	0	0	0	4	0	0	102.6
498	4702	4702_072012	4702_07	165.7611	-21.6146	2012	306	B	B1	0	0	0	0	0	0	0	0	0	2	1	1	0	0	0	0	0	1	3	102.6
499	4702	4702_072013	4702_07	165.7611	-21.6146	2013	313	B	B1	0	0	0	3	2	0	0	0	0	0	0	0	0	0	0	0	4	0	0	102.6
500	4702	4702_072014	4702_07	165.7611	-21.6146	2014	315	B	B1	0	0	0	0	1	0	0	1	1	2	1	1	3	0	0	0	1	0	0	102.6
501	4702	4702_072015	4702_07	165.7611	-21.6146	2015	315	B	B1	0	0	0	1	1	0	0	0	0	0	0	0	0	0	0	0	1	0	2	102.6
502	4702	4702_082011	4702_08	165.7652	-21.6117	2011	309	B	B1	0	0	0	0	0	0	0	3	1	2	1	0	0	0	0	0	0	0	0	102.5
503	4702	4702_082012	4702_08	165.7652	-21.6117	2012	306	B	B1	0	0	0	4	0	0	0	0	0	3	1	0	0	0	0	0	0	0	1	102.5
504	4702	4702_082013	4702_08	165.7652	-21.6117	2013	313	B	B1	0	0	0	2	0	1	1	0	0	4	1	0	2	0	0	0	4	0	1	102.5
505	4702	4702_082014	4702_08	165.7652	-21.6117	2014	315	B	B1	0	0	0	3	2	0	0	0	0	4	1	1	1	0	0	0	3	0	0	102.5
506	4702	4702_082015	4702_08	165.7652	-21.6117	2015	315	B	B1	0	0	0	2	0	0	0	0	0	3	1	0	0	0	0	0	0	0	0	102.5
507	4702	4702_092011	4702_09	165.7693	-21.6085	2011	309	B	B1	0	0	0	0	1	0	0	0	0	2	1	1	1	0	0	0	3	1	1	102.5
508	4702	4702_092012	4702_09	165.7693	-21.6085	2012	306	B	B1	0	0	0	2	0	0	0	0	0	4	1	0	0	0	0	0	1	2	2	102.5
509	4702	4702_092013	4702_09	165.7693	-21.6085	2013	313	B	B1	0	0	0	3	1	1	1	0	0	1	1	1	0	0	0	0	5	0	0	102.5
510	4702	4702_092014	4702_09	165.7693	-21.6085	2014	315	B	B1	0	0	0	3	0	0	0	0	0	1	1	0	0	0	0	0	0	0	1	102.5
511	4702	4702_092015	4702_09	165.7693	-21.6085	2015	315	B	B1	0	0	0	2	0	0	0	0	0	1	1	1	0	0	0	0	0	0	0	102.5
512	4702	4702_102011	4702_10	165.7647	-21.6052	2011	309	B	B1	0	0	0	0	0	0	0	0	0	2	1	0	0	0	0	0	2	1	0	103.1
513	4702	4702_102012	4702_10	165.7647	-21.6052	2012	306	B	B1	0	0	0	0	1	0	0	2	1	1	1	0	1	0	1	0	1	1	1	103.1
514	4702	4702_102013	4702_10	165.7647	-21.6052	2013	313	B	B1	0	0	0	2	1	1	1	0	0	0	0	1	0	0	0	0	0	0	0	103.1
515	4702	4702_102014	4702_10	165.7647	-21.6052	2014	315	B	B1	0	0	0	0	2	0	0	0	0	4	1	1	0	0	0	0	0	2	0	103.1
516	4702	4702_102015	4702_10	165.7647	-21.6052	2015	315	B	B1	0	0	0	0	0	0	0	0	0	2	1	1	0	0	0	0	2	1	0	103.1
517	4708	4708_012011	4708_01	165.8792	-21.6097	2011	304	B	B1	0	0	0	1	0	0	0	0	0	2	1	1	1	0	0	0	1	0	0	94.9
518	4708	4708_012012	4708_01	165.8792	-21.6097	2012	310	B	B1	0	0	0	0	0	1	1	0	0	0	0	0	1	0	0	0	0	0	0	94.9
519	4708	4708_012013	4708_01	165.8792	-21.6097	2013	305	B	B1	0	0	0	0	2	1	1	0	0	1	1	0	0	0	0	0	0	0	0	94.9
520	4708	4708_012014	4708_01	165.8792	-21.6097	2014	313	B	B1	0	0	0	0	2	1	1	0	0	0	0	1	0	0	0	0	4	0	1	94.9
521	4708	4708_012015	4708_01	165.8792	-21.6097	2015	312	B	B1	0	0	0	3	2	0	0	0	0	0	0	0	0	0	0	0	1	0	0	94.9
522	4708	4708_022011	4708_02	165.8834	-21.6085	2011	304	B	B1	0	0	0	0	0	0	0	0	0	1	1	0	0	0	0	0	6	0	0	94.8
523	4708	4708_022012	4708_02	165.8834	-21.6085	2012	310	B	B1	0	0	0	1	3	1	1	0	0	0	0	0	0	0	0	0	2	0	1	94.8
524	4708	4708_022013	4708_02	165.8834	-21.6085	2013	305	B	B1	0	0	0	1	1	0	0	0	0	0	0	0	0	0	0	0	2	0	0	94.8
525	4708	4708_022014	4708_02	165.8834	-21.6085	2014	313	B	B1	0	0	0	0	1	0	0	0	0	1	1	0	0	0	0	0	3	0	0	94.8
526	4708	4708_022015	4708_02	165.8834	-21.6085	2015	312	B	B1	0	0	0	0	0	0	0	0	0	1	1	1	0	0	0	0	2	0	0	94.8
527	4708	4708_032011	4708_03	165.8874	-21.6082	2011	304	B	B1	0	0	0	6	2	0	0	0	0	4	1	0	0	0	0	0	2	0	0	94.5
528	4708	4708_032012	4708_03	165.8874	-21.6082	2012	310	B	B1	0	0	0	3	2	0	0	0	0	0	0	0	0	0	0	0	2	0	0	94.5
529	4708	4708_032013	4708_03	165.8874	-21.6082	2013	305	B	B1	0	0	0	0	2	0	0	0	0	0	0	0	0	0	0	0	1	0	0	94.5
530	4708	4708_032014	4708_03	165.8874	-21.6082	2014	313	B	B1	0	0	0	4	1	1	1	0	0	0	0	0	0	0	0	0	2	0	0	94.5
531	4708	4708_032015	4708_03	165.8874	-21.6082	2015	312	B	B1	0	0	0	5	0	0	0	0	0	0	0	0	0	0	0	0	1	0	0	94.5
532	4708	4708_042011	4708_04	165.8909	-21.6096	2011	304	B	B1	0	0	0	3	0	0	0	0	0	2	1	1	0	0	0	0	3	0	0	94.2
533	4708	4708_042012	4708_04	165.8909	-21.6096	2012	310	B	B1	0	0	0	1	0	0	0	0	0	0	0	0	0	0	0	0	0	0	0	94.2
534	4708	4708_042013	4708_04	165.8909	-21.6096	2013	305	B	B1	0	0	0	0	0	0	0	0	0	0	0	1	0	0	0	0	1	0	0	94.2
535	4708	4708_042014	4708_04	165.8909	-21.6096	2014	313	B	B1	0	0	0	1	0	0	0	0	0	0	0	0	0	0	0	0	2	0	0	94.2
536	4708	4708_042015	4708_04	165.8909	-21.6096	2015	312	B	B1	0	0	0	3	1	0	0	0	0	1	1	0	0	0	0	0	1	0	0	94.2
537	4708	4708_052011	4708_05	165.8947	-21.6117	2011	304	B	B1	0	0	0	0	2	0	0	0	0	0	0	2	0	0	0	0	4	0	0	93.8
538	4708	4708_052012	4708_05	165.8947	-21.6117	2012	310	B	B1	0	0	0	0	3	0	0	0	0	2	1	0	0	0	0	0	0	0	0	93.8
539	4708	4708_052013	4708_05	165.8947	-21.6117	2013	305	B	B1	0	0	0	1	1	0	0	0	0	0	0	0	0	0	0	0	1	0	0	93.8
540	4708	4708_052014	4708_05	165.8947	-21.6117	2014	313	B	B1	0	0	0	1	0	0	0	0	0	0	0	0	0	0	0	0	3	0	1	93.8
541	4708	4708_052015	4708_05	165.8947	-21.6117	2015	312	B	B1	0	0	0	0	0	1	1	0	0	0	0	0	0	0	0	0	1	0	0	93.8
542	4708	4708_062011	4708_06	165.8922	-21.6151	2011	304	B	B1	0	0	0	0	1	0	0	0	0	4	1	0	0	0	0	0	5	1	0	93.6
543	4708	4708_062012	4708_06	165.8922	-21.6151	2012	310	B	B1	0	0	0	0	0	1	1	0	0	0	0	0	0	0	0	0	5	0	0	93.6
544	4708	4708_062013	4708_06	165.8922	-21.6151	2013	305	B	B1	0	0	0	4	0	0	0	0	0	0	0	1	0	0	0	0	4	1	0	93.6
545	4708	4708_062014	4708_06	165.8922	-21.6151	2014	313	B	B1	0	0	0	0	0	1	1	0	0	1	1	1	0	0	0	0	7	1	0	93.6
546	4708	4708_062015	4708_06	165.8922	-21.6151	2015	312	B	B1	0	0	0	3	0	0	0	0	0	3	1	0	0	0	0	0	1	0	0	93.6
547	4708	4708_072011	4708_07	165.8877	-21.6179	2011	304	B	B1	0	0	0	5	1	0	0	0	0	1	1	2	0	0	0	0	1	0	0	93.7
548	4708	4708_072012	4708_07	165.8877	-21.6179	2012	310	B	B1	0	0	0	6	1	2	1	0	0	0	0	1	0	0	0	0	2	0	0	93.7
549	4708	4708_072013	4708_07	165.8877	-21.6179	2013	305	B	B1	0	0	0	0	1	0	0	0	0	0	0	1	0	0	0	0	2	2	0	93.7
550	4708	4708_072014	4708_07	165.8877	-21.6179	2014	313	B	B1	0	0	0	2	2	0	0	0	0	0	0	0	0	0	0	0	3	1	0	93.7
551	4708	4708_072015	4708_07	165.8877	-21.6179	2015	312	B	B1	0	0	0	1	1	0	0	0	0	0	0	0	0	0	0	0	2	0	0	93.7
552	4708	4708_082011	4708_08	165.8843	-21.617	2011	304	B	B1	0	0	0	1	0	0	0	0	0	2	1	1	1	0	0	0	3	1	0	94
553	4708	4708_082012	4708_08	165.8843	-21.617	2012	310	B	B1	0	0	0	0	1	0	0	0	0	0	0	1	0	0	0	0	3	0	1	94
554	4708	4708_082013	4708_08	165.8843	-21.617	2013	305	B	B1	0	0	0	0	1	0	0	0	0	4	1	1	0	0	0	0	2	0	0	94
555	4708	4708_082014	4708_08	165.8843	-21.617	2014	313	B	B1	0	0	0	0	0	0	0	0	0	1	1	1	1	0	0	0	3	0	0	94
556	4708	4708_082015	4708_08	165.8843	-21.617	2015	312	B	B1	0	0	0	1	1	0	0	0	0	0	0	1	1	0	0	0	4	0	0	94
557	4708	4708_092011	4708_09	165.88	-21.6154	2011	304	B	B1	0	0	0	0	0	0	0	0	0	3	1	0	0	0	0	0	3	1	0	94.4
558	4708	4708_092012	4708_09	165.88	-21.6154	2012	310	B	B1	0	0	0	0	0	1	1	0	0	0	0	1	1	0	0	0	4	0	1	94.4
559	4708	4708_092013	4708_09	165.88	-21.6154	2013	305	B	B1	0	0	0	0	0	1	1	0	0	3	1	0	2	0	0	0	10	1	0	94.4
560	4708	4708_092014	4708_09	165.88	-21.6154	2014	313	B	B1	0	0	0	6	1	0	0	0	0	0	0	0	1	0	0	0	2	0	0	94.4
561	4708	4708_092015	4708_09	165.88	-21.6154	2015	312	B	B1	0	0	0	6	0	1	1	0	0	2	1	1	2	0	0	0	3	0	0	94.4
562	4708	4708_102011	4708_10	165.8821	-21.62	2011	304	B	B1	0	0	0	5	0	0	0	0	0	3	1	1	0	0	0	0	3	0	0	93.9
563	4708	4708_102012	4708_10	165.8821	-21.62	2012	310	B	B1	0	0	0	10	1	0	0	0	0	0	0	2	1	0	0	0	4	0	1	93.9
564	4708	4708_102013	4708_10	165.8821	-21.62	2013	305	B	B1	0	0	0	5	1	0	0	5	1	2	1	1	0	0	0	0	6	2	1	93.9
565	4708	4708_102014	4708_10	165.8821	-21.62	2014	313	B	B1	0	0	0	0	2	0	0	0	0	1	1	1	1	0	0	0	2	0	0	93.9
566	4708	4708_102015	4708_10	165.8821	-21.62	2015	312	B	B1	0	0	0	0	1	0	0	0	0	1	1	1	1	0	0	0	3	0	0	93.9
567	4893	4893_012012	4893_01	165.6428	-21.671	2012	342	B	B3	0	0	4	10	7	8	1	0	0	9	1	0	5	0	10	2	0	0	0	107.4
568	4893	4893_012013	4893_01	165.6428	-21.671	2013	341	B	B3	0	0	5	10	0	0	0	6	1	4	1	0	5	0	7	0	2	3	0	107.4
569	4893	4893_022012	4893_02	165.6403	-21.6699	2012	342	F	F4	0	0	4	10	0	2	1	9	1	5	1	0	5	0	10	0	0	0	0	107.6
570	4893	4893_022013	4893_02	165.6403	-21.6699	2013	341	F	F4	0	0	2	12	3	4	1	0	0	4	1	0	4	0	7	0	0	0	3	107.6
571	4893	4893_032012	4893_03	165.6385	-21.6708	2012	342	F	F4	0	0	0	10	2	3	1	13	1	3	1	1	2	0	4	0	0	0	0	107.7
572	4893	4893_032013	4893_03	165.6385	-21.6708	2013	341	F	F4	0	0	0	10	4	5	1	0	0	0	0	2	3	0	8	0	0	0	0	107.7
573	4893	4893_042012	4893_04	165.6376	-21.6726	2012	342	F	F4	0	0	0	10	5	2	1	0	0	0	0	3	2	0	5	0	1	0	0	107.7
574	4893	4893_042013	4893_04	165.6376	-21.6726	2013	341	F	F4	0	0	0	8	0	0	0	11	1	0	0	0	3	0	7	0	3	3	0	107.7
575	4893	4893_052012	4893_05	165.6359	-21.6755	2012	342	D	D3	0	0	0	8	8	2	1	0	0	0	0	3	6	0	4	0	4	3	2	107.6
576	4893	4893_052013	4893_05	165.6359	-21.6755	2013	341	D	D3	0	0	0	12	4	0	0	2	1	0	0	0	0	0	5	0	2	2	0	107.6
577	4893	4893_062012	4893_06	165.6386	-21.6664	2012	342	E	E4	0	0	2	4	4	3	1	0	0	0	0	2	1	0	0	0	0	1	0	108
578	4893	4893_072012	4893_07	165.643	-21.6664	2012	342	E	E4	0	0	0	3	2	1	1	0	0	0	0	1	1	0	0	0	0	0	0	107.7
579	4893	4893_082012	4893_08	165.6399	-21.6603	2012	342	D	D5	0	0	2	4	0	0	0	0	0	0	0	0	1	0	0	0	0	0	0	108.3
580	4893	4893_092012	4893_09	165.642	-21.6638	2012	342	D	D5	0	0	0	0	6	0	0	0	0	0	0	2	3	0	4	0	1	0	0	107.9
581	4893	4893_102012	4893_10	165.6397	-21.6684	2012	342	E	E4	0	0	2	0	6	7	1	8	1	8	1	2	3	0	6	0	2	4	6	107.8
582	4893	4893_112013	4893_11	165.6327	-21.6678	2013	341	F	F4	0	0	0	2	0	4	1	6	1	4	1	1	2	0	7	0	0	1	2	108.4
583	4893	4893_122013	4893_12	165.636	-21.6672	2013	341	F	F3	0	0	0	0	0	3	1	6	1	4	1	2	0	0	5	0	0	0	3	108.2
584	4893	4893_132013	4893_13	165.6429	-21.6664	2013	341	F	F4	0	0	3	10	5	3	1	0	0	0	0	3	3	0	0	0	0	3	0	107.7
585	4893	4893_142013	4893_14	165.6399	-21.6601	2013	341	D	D3	0	0	6	10	0	0	0	0	0	0	0	3	3	0	4	2	0	0	0	108.4
586	4893	4893_152013	4893_15	165.6388	-21.6678	2013	341	F	F4	0	0	5	8	3	2	1	0	0	3	1	2	3	0	6	0	0	5	4	107.9
587	4960	4960_012013	4960_01	165.6644	-21.6791	2013	306	D	D1	0	0	2	4	1	2	1	0	0	1	1	0	4	0	5	2	0	0	1	105.1
588	4960	4960_012014	4960_01	165.6644	-21.6791	2014	348	D	D1	0	0	3	2	0	1	1	0	0	1	1	0	3	0	5	5	0	1	1	105.1
589	4960	4960_012015	4960_01	165.6644	-21.6791	2015	333	D	D1	0	0	2	2	3	1	1	0	0	1	1	0	3	0	5	2	0	0	1	105.1
590	4960	4960_022013	4960_02	165.6704	-21.6826	2013	306	E	E2	0	0	2	1	2	0	0	0	0	1	1	0	1	0	6	3	0	0	0	104.3
591	4960	4960_022014	4960_02	165.6704	-21.6826	2014	348	E	E2	0	0	4	4	2	0	0	0	0	0	0	0	4	0	4	2	0	1	0	104.3
592	4960	4960_022015	4960_02	165.6704	-21.6826	2015	333	E	E2	0	0	5	2	2	0	0	2	1	0	0	0	1	0	6	4	0	0	1	104.3
593	4960	4960_032013	4960_03	165.67	-21.6868	2013	306	D	D2	0	0	7	2	2	0	0	2	1	0	0	0	2	0	6	2	0	0	0	104.1
594	4960	4960_032014	4960_03	165.67	-21.6868	2014	348	D	D2	0	0	0	3	3	0	0	0	0	0	0	0	2	0	3	9	0	0	0	104.1
595	4960	4960_032015	4960_03	165.67	-21.6868	2015	333	D	D2	0	0	5	4	4	0	0	0	0	0	0	0	4	0	6	1	0	0	0	104.1
596	4960	4960_042013	4960_04	165.6733	-21.6875	2013	306	A	A1	0	0	5	2	3	0	0	0	0	1	1	0	0	0	4	4	0	2	0	103.8
597	4960	4960_042014	4960_04	165.6733	-21.6875	2014	348	A	A1	0	0	2	2	0	0	0	0	0	0	0	0	3	0	4	4	0	0	0	103.8
598	4960	4960_042015	4960_04	165.6733	-21.6875	2015	333	A	A1	0	0	1	2	1	0	0	0	0	0	0	0	3	0	6	1	0	2	2	103.8
599	4960	4960_052013	4960_05	165.6686	-21.6897	2013	306	D	D2	0	0	3	2	0	0	0	2	1	0	0	0	1	0	6	0	0	0	0	104
600	4960	4960_052014	4960_05	165.6686	-21.6897	2014	348	D	D2	0	0	2	0	0	0	0	0	0	0	0	0	2	0	4	1	0	0	0	104
601	4960	4960_052015	4960_05	165.6686	-21.6897	2015	333	D	D2	0	0	5	1	3	2	1	0	0	0	0	0	2	0	4	3	0	0	0	104
602	4960	4960_062013	4960_06	165.6771	-21.6919	2013	306	F	F2	0	0	2	2	3	0	0	0	0	2	1	0	2	0	5	3	0	0	0	103.1
603	4960	4960_062014	4960_06	165.6771	-21.6919	2014	348	F	F2	0	0	4	2	0	0	0	0	0	1	1	0	1	1	3	3	0	0	1	103.1
604	4960	4960_062015	4960_06	165.6771	-21.6919	2015	333	F	F2	0	0	5	0	2	0	0	0	0	1	1	0	0	0	6	2	0	0	1	103.1
605	4960	4960_072013	4960_07	165.6814	-21.6907	2013	306	F	F2	0	0	2	5	2	1	1	0	0	0	0	2	2	0	8	2	0	0	0	102.9
606	4960	4960_072014	4960_07	165.6814	-21.6907	2014	348	F	F2	0	0	2	0	4	0	0	0	0	0	0	1	4	0	6	2	0	0	0	102.9
607	4960	4960_072015	4960_07	165.6814	-21.6907	2015	333	F	F2	0	0	3	0	2	0	0	0	0	0	0	0	2	0	5	2	0	1	0	102.9
608	4960	4960_082013	4960_08	165.6774	-21.6835	2013	306	F	F3	0	0	5	3	5	0	0	0	0	1	1	1	2	0	5	0	0	0	0	103.7
609	4960	4960_082014	4960_08	165.6774	-21.6835	2014	348	F	F3	0	0	2	3	2	0	0	0	0	0	0	0	2	0	4	4	0	0	1	103.7
610	4960	4960_082015	4960_08	165.6774	-21.6835	2015	333	F	F3	0	0	1	2	3	0	0	2	1	1	1	0	1	0	5	3	0	0	0	103.7
611	4960	4960_092013	4960_09	165.6741	-21.6804	2013	306	D	D2	0	0	5	5	8	0	0	0	0	0	0	0	0	0	6	1	0	0	0	104.2
612	4960	4960_092014	4960_09	165.6741	-21.6804	2014	348	D	D2	0	0	3	0	3	0	0	2	1	0	0	0	1	0	3	2	0	0	0	104.2
613	4960	4960_092015	4960_09	165.6741	-21.6804	2015	333	D	D2	0	0	2	0	2	0	0	2	1	0	0	0	3	0	4	5	0	0	1	104.2
614	4960	4960_102013	4960_10	165.6778	-21.6772	2013	306	D	D1	0	0	0	0	1	0	0	0	0	1	1	0	3	0	3	3	0	0	0	104.1
615	4960	4960_102014	4960_10	165.6778	-21.6772	2014	348	D	D1	0	0	1	0	1	0	0	0	0	0	0	1	0	0	4	0	0	0	1	104.1
616	4960	4960_102015	4960_10	165.6778	-21.6772	2015	333	D	D1	0	0	0	0	4	0	0	0	0	2	1	1	1	0	4	2	0	0	1	104.1
617	4971	4971_012011	4971_01	165.8826	-21.6897	2011	352	D	D2	0	0	1	1	1	0	0	2	1	1	1	0	1	0	7	0	0	0	0	87.9
618	4971	4971_022011	4971_02	165.8886	-21.6926	2011	352	A	A1	0	0	2	3	1	0	0	0	0	1	1	0	2	0	2	0	0	0	0	87.3
619	4971	4971_032011	4971_03	165.8916	-21.6903	2011	322	D	D2	0	0	1	2	4	0	0	0	0	1	1	0	3	0	5	0	0	0	0	87.3
620	4971	4971_042011	4971_04	165.8897	-21.6888	2011	352	A	A1	0	0	5	0	0	0	0	0	0	1	1	0	2	0	0	0	0	1	0	87.5
621	4971	4971_052011	4971_05	165.8914	-21.6852	2011	352	A	A1	0	0	5	0	2	1	1	0	0	0	0	1	2	0	3	0	0	1	0	87.7
622	4971	4971_062011	4971_06	165.8912	-21.6839	2011	352	D	D5	0	0	1	4	1	0	0	0	0	0	0	0	2	0	3	0	0	0	0	87.8
623	4971	4971_072011	4971_07	165.8878	-21.6841	2011	352	D	D2	0	0	2	0	1	0	0	0	0	1	1	1	4	0	3	0	0	0	1	88
624	4971	4971_082011	4971_08	165.8864	-21.6872	2011	352	D	D5	0	0	1	3	3	1	1	0	0	0	0	1	3	0	2	0	0	0	0	87.9
625	4971	4971_092011	4971_09	165.8847	-21.6838	2011	352	A	A1	0	0	3	3	3	0	0	0	0	0	0	0	2	0	2	0	0	0	0	88.3
626	4971	4971_102011	4971_10	165.8838	-21.6794	2011	352	A	A1	0	0	3	0	1	0	0	0	0	0	0	1	1	0	4	0	0	0	0	88.7
627	5028	5028_012011	5028_01	165.8306	-21.7095	2011	307	F	F2	0	0	2	2	1	0	0	0	0	1	1	0	0	0	3	3	0	0	0	90
628	5028	5028_012012	5028_01	165.8306	-21.7095	2012	312	F	F2	0	0	2	0	1	0	0	0	0	2	1	1	0	0	2	4	0	0	0	90
629	5028	5028_012013	5028_01	165.8306	-21.7095	2013	308	F	F2	0	0	6	5	0	0	0	0	0	1	1	0	1	0	9	2	0	0	0	90
630	5028	5028_012014	5028_01	165.8306	-21.7095	2014	308	F	F2	0	0	7	2	3	0	0	0	0	0	0	0	1	2	6	4	0	0	0	90
631	5028	5028_012015	5028_01	165.8306	-21.7095	2015	307	F	F2	0	0	11	1	1	0	0	0	0	4	1	0	2	0	4	1	0	0	0	90
632	5028	5028_022011	5028_02	165.833	-21.7044	2011	307	D	D3	0	0	2	2	1	3	1	0	0	0	0	0	4	0	10	0	0	0	0	90.3
633	5028	5028_022012	5028_02	165.833	-21.7044	2012	312	D	D3	0	0	3	0	0	0	0	0	0	0	0	0	1	0	1	0	0	0	0	90.3
634	5028	5028_022013	5028_02	165.833	-21.7044	2013	308	D	D3	0	0	1	2	1	2	1	0	0	2	1	1	2	0	4	0	0	0	0	90.3
635	5028	5028_022014	5028_02	165.833	-21.7044	2014	308	D	D3	0	0	12	1	1	0	0	0	0	1	1	0	4	1	3	1	0	0	0	90.3
636	5028	5028_022015	5028_02	165.833	-21.7044	2015	307	D	D3	0	0	2	0	0	0	0	0	0	0	0	0	3	0	6	0	0	0	0	90.3
637	5028	5028_032011	5028_03	165.8334	-21.7	2011	307	B	B4	0	0	0	3	3	4	1	0	0	0	0	2	3	0	1	0	0	1	0	90.6
638	5028	5028_032012	5028_03	165.8334	-21.7	2012	312	B	B4	0	0	0	8	3	3	1	0	0	1	1	0	5	0	2	0	0	0	0	90.6
639	5028	5028_032013	5028_03	165.8334	-21.7	2013	308	B	B4	0	0	0	5	2	5	1	0	0	2	1	0	2	0	0	0	3	0	0	90.6
640	5028	5028_032014	5028_03	165.8334	-21.7	2014	308	B	B4	0	0	0	6	4	6	1	0	0	0	0	2	2	0	0	0	0	0	0	90.6
641	5028	5028_032015	5028_03	165.8334	-21.7	2015	307	B	B4	0	0	1	2	1	2	1	0	0	0	0	0	4	0	3	0	0	0	0	90.6
642	5028	5028_042011	5028_04	165.8372	-21.7093	2011	307	E	E1	0	0	7	0	1	0	0	0	0	0	0	0	0	0	6	0	0	0	0	89.6
643	5028	5028_042012	5028_04	165.8372	-21.7093	2012	312	D	D1	0	0	5	2	1	3	1	0	0	0	0	0	0	0	5	2	0	0	0	89.6
644	5028	5028_042013	5028_04	165.8372	-21.7093	2013	308	D	D1	0	0	2	3	2	0	0	0	0	1	1	1	1	0	10	0	0	0	0	89.6
645	5028	5028_042014	5028_04	165.8372	-21.7093	2014	308	D	D1	0	0	7	6	2	1	1	0	0	0	0	2	1	0	8	1	0	0	0	89.6
646	5028	5028_042015	5028_04	165.8372	-21.7093	2015	307	D	D1	0	0	1	9	1	1	1	0	0	0	0	0	0	0	2	0	0	0	0	89.6
647	5028	5028_052011	5028_05	165.8237	-21.7102	2011	307	F	F2	0	0	2	3	3	0	0	0	0	0	0	0	1	1	8	0	0	0	0	90.5
648	5028	5028_052012	5028_05	165.8237	-21.7102	2012	312	F	F2	0	0	4	1	1	0	0	0	0	0	0	1	0	3	7	1	0	0	0	90.5
649	5028	5028_052013	5028_05	165.8237	-21.7102	2013	308	F	F2	0	0	3	1	5	1	1	0	0	1	1	0	2	2	5	3	0	1	1	90.5
650	5028	5028_052014	5028_05	165.8237	-21.7102	2014	308	F	F2	0	0	2	3	2	0	0	0	0	0	0	0	2	0	6	5	0	0	0	90.5
651	5028	5028_052015	5028_05	165.8237	-21.7102	2015	307	F	F2	0	0	3	2	2	0	0	0	0	1	1	1	1	0	4	3	0	0	0	90.5
652	5028	5028_062011	5028_06	165.819	-21.7078	2011	307	E	E2	0	0	4	3	0	0	0	0	0	0	0	1	1	5	1	5	0	0	0	91
653	5028	5028_062012	5028_06	165.819	-21.7078	2012	312	E	E1	0	0	5	0	0	0	0	0	0	0	0	0	0	0	5	3	0	0	0	91
654	5028	5028_062013	5028_06	165.819	-21.7078	2013	308	E	E1	0	0	7	3	2	0	0	0	0	0	0	1	2	3	3	1	0	0	0	91
655	5028	5028_062014	5028_06	165.819	-21.7078	2014	308	E	E1	0	0	9	0	0	0	0	0	0	0	0	0	2	7	3	2	0	0	0	91
656	5028	5028_062015	5028_06	165.819	-21.7078	2015	307	E	E1	0	0	11	4	1	0	0	0	0	1	1	0	1	0	4	1	0	0	0	91
657	5028	5028_072011	5028_07	165.8188	-21.6961	2011	307	D	D1	0	0	2	1	1	0	0	0	0	0	0	0	6	0	0	3	0	0	0	92
658	5028	5028_072012	5028_07	165.8188	-21.6961	2012	312	D	D1	0	0	3	3	5	1	1	0	0	0	0	0	2	0	1	0	0	0	1	92
659	5028	5028_072013	5028_07	165.8188	-21.6961	2013	308	D	D1	0	0	4	4	5	2	1	0	0	1	1	1	4	2	2	3	0	0	1	92
660	5028	5028_072014	5028_07	165.8188	-21.6961	2014	308	D	D1	0	0	3	9	1	3	1	0	0	0	0	1	4	0	2	7	0	0	0	92
661	5028	5028_072015	5028_07	165.8188	-21.6961	2015	307	D	D1	0	0	9	1	1	1	1	0	0	0	0	0	2	0	3	4	0	0	0	92
662	5028	5028_082011	5028_08	165.8244	-21.7056	2011	307	F	F2	0	0	5	3	1	0	0	0	0	0	0	0	0	0	9	0	0	3	0	90.8
663	5028	5028_082012	5028_08	165.8244	-21.7056	2012	312	F	F2	0	0	0	0	0	0	0	0	0	0	0	0	0	2	5	1	0	1	0	90.8
664	5028	5028_082013	5028_08	165.8244	-21.7056	2013	308	F	F2	0	0	5	1	0	0	0	0	0	2	1	0	1	2	14	1	0	0	0	90.8
665	5028	5028_082014	5028_08	165.8244	-21.7056	2014	308	F	F2	0	0	1	4	0	0	0	0	0	0	0	0	0	1	8	3	0	0	0	90.8
666	5028	5028_082015	5028_08	165.8244	-21.7056	2015	307	F	F2	0	0	2	0	1	0	0	0	0	2	1	0	0	0	7	1	0	0	0	90.8
667	5028	5028_092011	5028_09	165.8267	-21.7029	2011	307	D	D1	0	0	2	0	2	1	1	0	0	0	0	2	4	0	8	1	0	3	0	90.8
668	5028	5028_092012	5028_09	165.8267	-21.7029	2012	312	F	F2	0	0	0	3	1	1	1	0	0	0	0	0	3	0	6	0	0	0	0	90.8
669	5028	5028_092013	5028_09	165.8267	-21.7029	2013	308	F	F2	0	0	4	6	2	0	0	0	0	0	0	1	1	2	5	0	0	0	0	90.8
670	5028	5028_092014	5028_09	165.8267	-21.7029	2014	308	F	F2	0	0	10	0	0	0	0	0	0	1	1	1	3	0	8	0	0	0	0	90.8
671	5028	5028_092015	5028_09	165.8267	-21.7029	2015	307	F	F2	0	0	0	0	0	0	0	0	0	1	1	1	2	0	6	0	0	0	2	90.8
672	5028	5028_102011	5028_10	165.8219	-21.7013	2011	307	D	D1	0	0	3	4	3	0	0	0	0	0	0	0	5	0	1	0	0	1	0	91.3
673	5028	5028_102012	5028_10	165.8219	-21.7013	2012	312	D	D2	0	0	0	4	0	0	0	0	0	0	0	1	3	0	1	0	0	0	0	91.3
674	5028	5028_102013	5028_10	165.8219	-21.7013	2013	308	D	D2	0	0	0	4	1	0	0	0	0	2	1	2	3	0	5	0	0	0	0	91.3
675	5028	5028_102014	5028_10	165.8219	-21.7013	2014	308	D	D2	0	0	1	2	3	0	0	0	0	0	0	1	5	0	0	0	0	0	0	91.3
676	5028	5028_102015	5028_10	165.8219	-21.7013	2015	307	D	D2	0	0	2	1	1	0	0	1	1	1	1	0	4	2	2	0	0	0	0	91.3
677	5226	5226_012011	5226_01	165.9502	-21.7678	2011	319	D	D5	0	0	0	2	1	1	1	0	0	1	1	0	2	0	0	0	2	1	0	76.8
678	5226	5226_012012	5226_01	165.9502	-21.7678	2012	315	D	D5	0	0	0	8	2	0	0	0	0	1	1	0	4	0	0	0	0	1	2	76.8
679	5226	5226_012013	5226_01	165.9502	-21.7678	2013	321	D	D5	0	0	0	3	2	1	1	0	0	0	0	0	2	0	0	0	0	1	0	76.8
680	5226	5226_012014	5226_01	165.9502	-21.7678	2014	278	D	D5	0	0	0	4	2	1	1	0	0	1	1	0	0	0	0	0	0	1	0	76.8
681	5226	5226_022011	5226_02	165.9408	-21.7686	2011	319	D	D5	0	0	0	4	1	2	1	0	0	0	0	1	3	0	0	0	0	0	0	77.4
682	5226	5226_022012	5226_02	165.9408	-21.7686	2012	315	D	D5	0	0	0	5	1	0	0	0	0	0	0	0	4	0	0	0	0	0	0	77.4
683	5226	5226_022013	5226_02	165.9408	-21.7686	2013	321	D	D5	0	0	0	3	2	2	1	0	0	0	0	0	5	0	0	0	0	1	4	77.4
684	5226	5226_022014	5226_02	165.9408	-21.7686	2014	278	D	D5	0	0	2	4	1	2	1	0	0	0	0	0	4	0	0	0	1	2	0	77.4
685	5226	5226_032011	5226_03	165.9408	-21.7728	2011	319	D	D5	0	0	0	3	1	1	1	0	0	0	0	1	4	0	0	0	1	0	0	77.1
686	5226	5226_032012	5226_03	165.9408	-21.7728	2012	315	D	D5	0	0	1	0	0	1	1	2	1	0	0	0	2	0	1	0	0	1	0	77.1
687	5226	5226_032013	5226_03	165.9408	-21.7728	2013	321	D	D5	0	0	0	0	1	2	1	0	0	1	1	0	5	0	0	0	0	1	1	77.1
688	5226	5226_032014	5226_03	165.9408	-21.7728	2014	278	D	D5	0	0	0	5	2	2	1	0	0	0	0	1	5	0	0	0	0	1	3	77.1
689	5226	5226_042011	5226_04	165.9408	-21.7766	2011	319	D	D6	0	0	0	5	1	1	1	0	0	0	0	0	3	0	0	0	0	0	0	76.8
690	5226	5226_042012	5226_04	165.9408	-21.7766	2012	315	D	D6	0	0	0	3	1	6	1	0	0	0	0	0	2	0	0	0	0	0	0	76.8
691	5226	5226_042013	5226_04	165.9408	-21.7766	2013	321	D	D6	0	0	0	3	2	5	1	0	0	0	0	2	6	0	0	0	0	0	0	76.8
692	5226	5226_042014	5226_04	165.9408	-21.7766	2014	278	D	D6	0	0	0	4	3	3	1	0	0	0	0	0	3	0	0	0	0	1	1	76.8
693	5226	5226_052011	5226_05	165.9466	-21.7701	2011	319	D	D6	0	0	0	2	1	1	1	0	0	0	0	0	3	0	0	0	0	1	0	76.9
694	5226	5226_052012	5226_05	165.9466	-21.7701	2012	315	D	D6	0	0	0	5	2	0	0	0	0	0	0	2	1	0	0	0	0	0	0	76.9
695	5226	5226_052013	5226_05	165.9466	-21.7701	2013	321	D	D6	0	0	0	3	1	2	1	0	0	0	0	0	4	0	0	0	0	2	0	76.9
696	5226	5226_052014	5226_05	165.9466	-21.7701	2014	278	D	D6	0	0	0	3	2	2	1	0	0	0	0	0	5	0	0	0	2	0	0	76.9
697	5226	5226_062011	5226_06	165.9444	-21.7766	2011	319	B	B4	0	0	0	4	1	1	1	0	0	0	0	2	0	0	0	0	0	1	1	76.5
698	5226	5226_062012	5226_06	165.9444	-21.7766	2012	315	B	B4	0	0	0	5	0	0	0	0	0	0	0	1	2	0	0	0	0	0	0	76.5
699	5226	5226_062013	5226_06	165.9444	-21.7766	2013	321	B	B4	0	0	0	3	2	1	1	0	0	0	0	1	5	0	0	0	0	0	2	76.5
700	5226	5226_062014	5226_06	165.9444	-21.7766	2014	278	B	B4	0	0	0	5	2	2	1	0	0	0	0	1	3	0	0	0	0	0	3	76.5
701	5226	5226_072011	5226_07	165.9473	-21.7737	2011	319	D	D5	0	0	0	4	0	6	1	0	0	0	0	0	2	0	0	0	1	0	0	76.6
702	5226	5226_072012	5226_07	165.9473	-21.7737	2012	315	D	D5	0	0	0	3	0	0	0	0	0	0	0	1	6	0	0	0	0	1	0	76.6
703	5226	5226_072013	5226_07	165.9473	-21.7737	2013	321	D	D5	0	0	0	5	2	4	1	0	0	0	0	0	4	0	0	0	2	1	1	76.6
704	5226	5226_072014	5226_07	165.9473	-21.7737	2014	278	D	D5	0	0	0	3	4	1	1	0	0	0	0	0	5	0	0	0	2	0	0	76.6
705	5226	5226_082011	5226_08	165.9504	-21.7719	2011	319	D	D5	0	0	0	2	1	1	1	3	1	0	0	0	1	0	0	0	0	0	0	76.5
706	5226	5226_082012	5226_08	165.9504	-21.7719	2012	315	D	D5	0	0	0	5	1	1	1	0	0	0	0	1	1	0	0	0	0	1	0	76.5
707	5226	5226_082013	5226_08	165.9504	-21.7719	2013	321	D	D5	0	0	0	3	3	0	0	0	0	0	0	0	2	0	0	0	0	0	0	76.5
708	5226	5226_082014	5226_08	165.9504	-21.7719	2014	278	D	D5	0	0	0	2	0	1	1	0	0	0	0	1	5	0	0	0	0	0	1	76.5
709	5226	5226_092011	5226_09	165.95	-21.7768	2011	319	D	D5	0	0	0	6	1	0	0	0	0	0	0	2	3	0	0	0	0	0	0	76.1
710	5226	5226_092012	5226_09	165.95	-21.7768	2012	315	D	D5	0	0	0	5	0	2	1	0	0	0	0	1	4	0	0	0	0	2	0	76.1
711	5226	5226_092013	5226_09	165.95	-21.7768	2013	321	D	D5	0	0	0	3	1	1	1	0	0	1	1	2	6	0	0	0	2	1	0	76.1
712	5226	5226_092014	5226_09	165.95	-21.7768	2014	278	D	D5	0	0	2	4	0	0	0	0	0	1	1	1	4	0	0	0	0	1	0	76.1
713	5226	5226_102011	5226_10	165.9478	-21.7791	2011	319	D	D6	0	0	0	4	1	2	1	0	0	1	1	1	1	0	0	0	0	1	0	76.1
714	5226	5226_102012	5226_10	165.9478	-21.7791	2012	315	D	D6	0	0	0	6	0	2	1	0	0	0	0	1	2	0	0	0	0	0	0	76.1
715	5226	5226_102013	5226_10	165.9478	-21.7791	2013	321	D	D6	0	0	0	7	0	0	0	0	0	0	0	1	3	0	0	0	0	0	0	76.1
716	5226	5226_102014	5226_10	165.9478	-21.7791	2014	278	D	D6	0	0	0	4	1	2	1	0	0	0	0	0	4	0	0	0	0	0	0	76.1
717	5276	5276_012013	5276_01	166.0181	-21.7933	2013	365	D	D0	0	0	0	2	0	1	1	0	0	1	1	1	3	0	0	0	0	0	1	70.1
718	5276	5276_022013	5276_02	166.0145	-21.7907	2013	365	B	B5	0	0	0	0	2	3	1	0	0	1	1	1	2	0	1	0	0	0	2	70.6
719	5276	5276_032013	5276_03	166.016	-21.793	2013	365	A	A1	0	0	0	0	5	1	1	0	0	0	0	0	2	0	0	0	0	0	0	70.3
720	5276	5276_042013	5276_04	166.0177	-21.7917	2013	365	B	B1	0	0	0	0	2	0	0	6	1	0	0	0	3	0	2	0	0	0	0	70.3
721	5276	5276_052013	5276_05	166.0207	-21.791	2013	365	B	B5	0	0	0	0	4	1	1	0	0	0	0	1	2	0	0	0	0	0	1	70.1
722	5276	5276_062013	5276_06	166.0145	-21.7969	2013	365	B	B5	0	0	0	0	1	1	1	0	0	1	1	0	2	0	0	0	0	1	0	70
723	5276	5276_072013	5276_07	166.0116	-21.7969	2013	365	B	B5	0	0	0	0	0	1	1	0	0	1	1	0	0	0	1	0	0	1	1	70.2
724	5276	5276_082013	5276_08	166.0197	-21.794	2013	365	B	B5	0	0	0	3	2	2	1	0	0	1	1	0	1	0	0	0	0	0	0	69.9
725	5276	5276_092013	5276_09	166.0226	-21.7956	2013	365	B	B5	0	0	0	2	2	1	1	0	0	3	1	2	1	0	2	0	0	0	0	69.6
726	5276	5276_102013	5276_10	166.0241	-21.7955	2013	365	B	B5	0	0	0	5	2	1	1	0	0	2	1	0	2	0	1	0	0	0	0	69.5
727	5308	5308_012011	5308_01	165.7597	-21.8211	2011	341	D	D5	0	0	0	2	0	0	0	0	0	0	0	0	2	0	3	0	0	0	0	87.7
728	5308	5308_012014	5308_01	165.7597	-21.8211	2014	340	D	D5	0	0	0	0	1	0	0	0	0	0	0	0	3	0	2	0	0	0	0	87.7
729	5308	5308_012015	5308_01	165.7597	-21.8211	2015	333	D	D5	0	0	0	2	0	0	0	0	0	0	0	1	1	0	4	0	0	1	0	87.7
730	5308	5308_022011	5308_02	165.7589	-21.8136	2011	341	D	D5	0	0	0	1	2	0	0	0	0	0	0	0	2	0	3	0	0	0	0	88.2
731	5308	5308_022014	5308_02	165.7589	-21.8136	2014	340	D	D5	0	0	0	1	0	0	0	0	0	0	0	2	1	0	3	0	0	0	0	88.2
732	5308	5308_022015	5308_02	165.7589	-21.8136	2015	333	D	D5	0	0	0	1	1	0	0	0	0	0	0	1	0	0	2	0	0	0	0	88.2
733	5308	5308_032011	5308_03	165.7578	-21.8156	2011	341	D	D5	0	0	0	1	0	0	0	0	0	0	0	2	3	0	3	0	0	0	0	88.2
734	5308	5308_032014	5308_03	165.7578	-21.8156	2014	340	D	D5	0	0	0	1	0	0	0	0	0	0	0	2	0	0	4	0	0	0	0	88.2
735	5308	5308_032015	5308_03	165.7578	-21.8156	2015	333	D	D5	0	0	0	2	0	0	0	0	0	0	0	0	0	0	3	0	0	0	1	88.2
736	5308	5308_042011	5308_04	165.7583	-21.8175	2011	341	D	D5	0	0	0	3	0	0	0	0	0	0	0	0	1	0	0	0	0	0	0	88
737	5308	5308_042014	5308_04	165.7583	-21.8175	2014	340	D	D5	0	0	0	2	0	0	0	0	0	0	0	0	1	0	4	0	0	0	0	88
738	5308	5308_042015	5308_04	165.7583	-21.8175	2015	333	D	D5	0	0	0	2	1	0	0	0	0	0	0	0	1	0	1	0	0	0	0	88
739	5308	5308_052011	5308_05	165.7556	-21.8167	2011	341	D	D6	0	0	0	2	0	0	0	0	0	0	0	2	1	0	2	0	0	0	0	88.3
740	5308	5308_052014	5308_05	165.7556	-21.8167	2014	340	D	D6	0	0	0	2	0	0	0	0	0	0	0	2	3	0	2	0	0	0	0	88.3
741	5308	5308_052015	5308_05	165.7556	-21.8167	2015	333	D	D6	0	0	0	1	1	0	0	0	0	0	0	0	1	0	2	0	0	0	1	88.3
742	5308	5308_062011	5308_06	165.7675	-21.8103	2011	341	B	B4	0	0	0	0	0	0	0	0	0	0	0	0	3	0	3	0	0	0	0	87.7
743	5308	5308_062014	5308_06	165.7675	-21.8103	2014	340	B	B4	0	0	0	2	2	0	0	0	0	0	0	0	2	0	3	0	0	0	0	87.7
744	5308	5308_062015	5308_06	165.7675	-21.8103	2015	333	B	B4	0	0	0	4	0	0	0	0	0	0	0	0	1	0	5	0	0	0	0	87.7
745	5308	5308_072011	5308_07	165.7664	-21.8136	2011	341	A	A4	0	0	0	0	0	0	0	0	0	0	0	0	1	0	8	0	0	0	0	87.6
746	5308	5308_072014	5308_07	165.7664	-21.8136	2014	340	A	A4	0	0	0	2	0	0	0	0	0	0	0	0	0	0	4	0	0	0	0	87.6
747	5308	5308_072015	5308_07	165.7664	-21.8136	2015	333	A	A4	0	0	0	2	1	0	0	0	0	0	0	0	0	0	5	0	0	0	0	87.6
748	5308	5308_082011	5308_08	165.765	-21.8228	2011	341	A	A2	0	0	0	1	0	0	0	0	0	0	0	1	1	0	4	0	0	0	0	87.1
749	5308	5308_082014	5308_08	165.765	-21.8228	2014	340	A	A2	0	0	0	4	2	0	0	0	0	0	0	0	0	0	4	0	0	0	0	87.1
750	5308	5308_082015	5308_08	165.765	-21.8228	2015	333	A	A2	0	0	0	3	1	0	0	0	0	0	0	1	0	0	4	0	0	1	0	87.1
751	5308	5308_092011	5308_09	165.7628	-21.8228	2011	341	D	D5	0	0	0	3	0	0	0	0	0	0	0	1	3	0	2	0	0	0	0	87.3
752	5308	5308_092014	5308_09	165.7628	-21.8228	2014	340	D	D5	0	0	0	2	0	0	0	0	0	0	0	0	2	0	3	0	0	0	0	87.3
753	5308	5308_092015	5308_09	165.7628	-21.8228	2015	333	D	D5	0	0	0	3	2	0	0	0	0	0	0	0	0	0	1	0	0	0	0	87.3
754	5308	5308_102011	5308_10	165.7619	-21.8244	2011	341	B	B4	0	0	0	0	3	0	0	0	0	0	0	4	2	0	2	0	0	0	0	87.3
755	5308	5308_102014	5308_10	165.7619	-21.8244	2014	340	B	B4	0	0	0	4	1	0	0	0	0	0	0	4	1	0	0	0	0	0	0	87.3
756	5308	5308_102015	5308_10	165.7619	-21.8244	2015	333	B	B4	0	0	1	4	1	0	0	0	0	0	0	3	1	0	2	0	0	0	0	87.3
757	5320	5320_012014	5320_01	165.9769	-21.8057	2014	297	D	D2	0	0	0	2	0	2	1	0	0	0	0	0	10	0	2	0	0	0	0	71.9
758	5320	5320_012015	5320_01	165.9769	-21.8057	2015	290	D	D2	0	0	0	2	2	1	1	0	0	1	1	1	3	0	0	0	0	0	1	71.9
759	5320	5320_022014	5320_02	165.9804	-21.8044	2014	297	B	B5	0	0	0	3	0	0	0	0	0	1	1	0	3	0	1	0	0	1	2	71.7
760	5320	5320_022015	5320_02	165.9804	-21.8044	2015	290	B	B5	0	0	0	1	1	0	0	0	0	0	0	3	3	0	2	0	1	0	0	71.7
761	5320	5320_032014	5320_03	165.9798	-21.8072	2014	297	D	D5	0	0	0	2	0	1	1	2	1	1	1	0	9	0	3	0	0	0	0	71.6
762	5320	5320_032015	5320_03	165.9798	-21.8072	2015	290	D	D5	0	0	0	2	1	3	1	0	0	4	1	1	0	0	5	0	0	0	1	71.6
763	5320	5320_042014	5320_04	165.978	-21.8101	2014	297	B	B5	0	0	0	6	0	2	1	2	1	5	1	0	6	0	2	0	2	0	0	71.4
764	5320	5320_042015	5320_04	165.978	-21.8101	2015	290	B	B5	0	0	0	0	3	2	1	2	1	2	1	0	0	0	4	0	0	0	0	71.4
765	5320	5320_052014	5320_05	165.9765	-21.8131	2014	297	B	B1	0	0	0	3	1	1	1	1	1	1	1	0	5	0	2	0	1	0	2	71.3
766	5320	5320_052015	5320_05	165.9765	-21.8131	2015	290	B	B1	0	0	1	3	1	1	1	0	0	2	1	0	1	0	6	0	0	0	0	71.3
767	5320	5320_062014	5320_06	165.9774	-21.8187	2014	297	D	D3	0	0	0	5	1	1	1	0	0	0	0	0	8	0	0	0	0	0	0	70.8
768	5320	5320_062015	5320_06	165.9774	-21.8187	2015	290	D	D3	0	0	0	2	2	4	1	0	0	0	0	0	1	0	4	0	0	0	1	70.8
769	5320	5320_072014	5320_07	165.9846	-21.8189	2014	297	B	B4	0	0	0	6	1	0	0	0	0	0	0	0	5	0	1	0	0	1	2	70.3
770	5320	5320_072015	5320_07	165.9846	-21.8189	2015	290	B	B4	0	0	0	1	1	1	1	0	0	0	0	1	3	0	1	1	0	0	0	70.3
771	5320	5320_082014	5320_08	165.9889	-21.8188	2014	297	D	D1	0	0	0	4	0	3	1	0	0	2	1	2	6	0	0	1	1	0	1	70
772	5320	5320_082015	5320_08	165.9889	-21.8188	2015	290	D	D1	0	0	1	11	2	7	1	0	0	6	1	1	5	0	3	0	1	0	0	70
773	5320	5320_092014	5320_09	165.9886	-21.8157	2014	297	B	B4	0	0	0	9	2	3	1	0	0	1	1	4	2	0	0	0	0	1	0	70.3
774	5320	5320_092015	5320_09	165.9886	-21.8157	2015	290	B	B4	0	0	0	3	1	3	1	0	0	1	1	2	3	0	2	1	0	0	0	70.3
775	5320	5320_102014	5320_10	165.99	-21.8136	2014	297	B	B1	0	0	0	6	3	0	0	0	0	0	0	2	6	0	1	0	0	1	3	70.3
776	5320	5320_102015	5320_10	165.99	-21.8136	2015	290	B	B1	0	0	0	3	4	4	1	0	0	0	0	0	0	0	1	0	0	0	3	70.3
777	5718	5718_012011	5718_01	165.954	-21.9651	2011	359	D	D2	0	0	1	0	0	0	0	0	0	0	0	0	0	0	3	0	0	0	0	62.1
778	5718	5718_012012	5718_01	165.954	-21.9651	2012	20	D	D2	0	0	4	0	0	0	0	0	0	0	0	0	0	0	6	0	0	0	0	62.1
779	5718	5718_022011	5718_02	165.9467	-21.9674	2011	359	D	D2	0	0	2	0	0	0	0	0	0	0	0	0	0	5	1	0	0	0	0	62.6
780	5718	5718_022012	5718_02	165.9467	-21.9674	2012	20	D	D2	0	0	1	0	0	0	0	0	0	0	0	0	0	0	1	0	0	0	0	62.6
781	5718	5718_032011	5718_03	165.9492	-21.9719	2011	329	A	A2	0	0	2	0	0	0	0	0	0	0	0	0	0	5	0	0	0	0	0	62.1
782	5718	5718_032012	5718_03	165.9492	-21.9719	2012	20	A	A2	0	0	2	0	0	0	0	0	0	0	0	0	0	0	2	0	0	0	0	62.1
783	5718	5718_042011	5718_04	165.9564	-21.9742	2011	359	D	D2	0	0	2	0	0	0	0	0	0	0	0	0	0	0	1	0	0	0	0	61.3
784	5718	5718_042012	5718_04	165.9564	-21.9742	2012	20	D	D3	0	0	0	0	0	0	0	0	0	0	0	0	0	0	2	0	0	0	0	61.3
785	5718	5718_052011	5718_05	165.9613	-21.9742	2011	359	D	D2	0	0	4	0	0	1	1	0	0	0	0	0	0	0	1	0	0	0	0	60.9
786	5718	5718_052012	5718_05	165.9613	-21.9742	2012	20	D	D3	0	0	0	0	0	0	0	0	0	0	0	0	0	0	2	0	0	0	0	60.9
787	5718	5718_062011	5718_06	165.9637	-21.981	2011	359	D	D2	0	0	3	0	0	1	1	0	0	0	0	0	0	2	2	0	0	0	0	60.3
788	5718	5718_062012	5718_06	165.9637	-21.981	2012	20	D	D3	0	0	0	0	0	0	0	0	0	0	0	0	0	0	7	0	0	0	0	60.3
789	5718	5718_072011	5718_07	165.9661	-21.9787	2011	329	D	D2	0	0	0	0	0	0	0	0	0	0	0	0	0	8	5	0	0	0	0	60.2
790	5718	5718_072012	5718_07	165.9661	-21.9787	2012	20	D	D3	0	0	1	0	0	0	0	0	0	0	0	0	0	0	2	0	0	0	0	60.2
791	5718	5718_082011	5718_08	165.9685	-21.9742	2011	359	A	A4	0	0	0	0	0	0	0	0	0	0	0	0	0	0	4	0	0	0	0	60.3
792	5718	5718_082012	5718_08	165.9685	-21.9742	2012	20	A	A4	0	0	2	0	0	0	0	0	0	0	0	0	0	0	0	0	0	0	0	60.3
793	5718	5718_092011	5718_09	165.9637	-21.9651	2011	359	D	D2	0	0	0	0	0	0	0	0	0	0	0	0	0	0	2	0	0	0	0	61.3
794	5718	5718_092012	5718_09	165.9637	-21.9651	2012	20	D	D2	0	0	0	0	0	3	1	0	0	0	0	0	0	0	3	0	0	0	0	61.3
795	5718	5718_102011	5718_10	165.9588	-21.9697	2011	359	D	D3	0	0	0	0	0	0	0	0	0	0	0	0	0	0	0	0	0	0	0	61.4
796	5718	5718_102012	5718_10	165.9588	-21.9697	2012	20	D	D3	0	0	0	0	0	2	1	0	0	0	0	0	0	0	4	0	0	0	0	61.4
797	6022	6022_012013	6022_01	166.2828	-22.0832	2013	358	D	D5	0	0	9	2	3	0	0	0	0	0	0	1	1	0	1	0	0	0	0	28
798	6022	6022_012014	6022_01	166.2828	-22.0832	2014	365	D	D5	0	0	4	1	3	0	0	0	0	0	0	0	2	0	8	2	0	0	0	28
799	6022	6022_022013	6022_02	166.2728	-22.086	2013	358	E	E2	0	0	2	3	2	1	1	0	0	0	0	1	2	0	4	0	0	1	0	28.4
800	6022	6022_022014	6022_02	166.2728	-22.086	2014	365	E	E2	1	1	3	0	1	0	0	0	0	0	0	0	0	0	6	3	0	0	0	28.4
801	6022	6022_032013	6022_03	166.2704	-22.0898	2013	358	D	D3	0	0	8	6	4	1	1	0	0	0	0	0	4	0	5	0	0	2	0	28.3
802	6022	6022_032014	6022_03	166.2704	-22.0898	2014	365	D	D3	1	1	9	3	3	3	1	0	0	0	0	0	4	0	4	1	0	0	0	28.3
803	6022	6022_042013	6022_04	166.2739	-22.0911	2013	358	D	D3	0	0	5	7	0	1	1	0	0	0	0	1	4	0	3	0	0	1	0	27.9
804	6022	6022_042014	6022_04	166.2739	-22.0911	2014	365	D	D3	0	0	8	0	2	2	1	0	0	0	0	0	1	0	1	0	0	0	0	27.9
805	6022	6022_052013	6022_05	166.2795	-22.09	2013	358	E	E2	3	1	3	1	0	1	1	0	0	0	0	2	5	0	4	0	0	0	0	27.6
806	6022	6022_052014	6022_05	166.2795	-22.09	2014	365	E	E2	1	1	6	3	1	1	1	0	0	0	0	1	3	4	4	2	0	0	0	27.6
807	6022	6022_062013	6022_06	166.2787	-22.0865	2013	358	E	E2	0	0	1	6	2	0	0	0	0	0	0	2	5	0	0	0	0	1	0	28
808	6022	6022_062014	6022_06	166.2787	-22.0865	2014	365	E	E2	0	0	4	2	0	0	0	0	0	0	0	0	3	0	1	0	0	0	0	28
809	6022	6022_072013	6022_07	166.2753	-22.0799	2013	358	F	F3	0	0	7	1	0	0	0	0	0	0	0	0	3	3	0	10	0	0	0	28.8
810	6022	6022_072014	6022_07	166.2753	-22.0799	2014	365	F	F3	0	0	6	0	1	0	0	0	0	0	0	0	2	7	2	0	0	0	0	28.8
811	6022	6022_082013	6022_08	166.2764	-22.0753	2013	358	B	B5	0	0	3	3	3	0	0	0	0	0	0	1	1	3	0	3	0	0	0	29.1
812	6022	6022_082014	6022_08	166.2764	-22.0753	2014	365	B	B5	0	0	4	5	0	0	0	0	0	0	0	1	0	0	0	1	0	0	0	29.1
813	6022	6022_092013	6022_09	166.2639	-22.0739	2013	358	D	D2	0	0	4	0	0	0	0	0	0	0	0	1	3	0	0	0	0	0	0	30
814	6022	6022_092014	6022_09	166.2639	-22.0739	2014	365	D	D2	0	0	3	0	0	0	0	0	0	0	0	0	0	0	1	0	0	1	0	30
815	6022	6022_102013	6022_10	166.2653	-22.0784	2013	358	D	D2	0	0	2	0	2	0	0	0	0	0	0	1	2	0	0	0	0	1	0	29.5
816	6022	6022_102014	6022_10	166.2653	-22.0784	2014	365	D	D2	0	0	4	1	0	0	0	0	0	0	0	0	3	2	0	0	0	1	0	29.5
817	6026	6026_012011	6026_01	166.3593	-22.0871	2011	342	F	F3	2	1	3	1	0	4	1	3	1	0	0	0	0	0	4	0	0	2	1	23.6
818	6026	6026_012012	6026_01	166.3593	-22.0871	2012	341	F	F3	3	1	2	5	0	1	1	0	0	1	1	0	0	0	4	0	0	0	0	23.6
819	6026	6026_012013	6026_01	166.3593	-22.0871	2013	339	F	F3	1	1	2	2	3	0	0	0	0	1	1	0	4	0	7	0	0	0	3	23.6
820	6026	6026_012014	6026_01	166.3593	-22.0871	2014	346	F	F3	0	0	3	8	4	0	0	0	0	0	0	0	1	0	9	0	0	1	0	23.6
821	6026	6026_012015	6026_01	166.3593	-22.0871	2015	349	F	F3	0	0	2	0	2	0	0	0	0	0	0	0	1	0	14	1	2	0	7	23.6
822	6026	6026_022011	6026_02	166.3596	-22.0852	2011	342	B	B1	0	0	5	3	0	1	1	0	0	0	0	0	1	0	6	0	0	0	0	23.7
823	6026	6026_022012	6026_02	166.3596	-22.0852	2012	341	B	B1	0	0	2	5	0	0	0	0	0	1	1	0	0	0	3	0	0	0	0	23.7
824	6026	6026_022013	6026_02	166.3596	-22.0852	2013	339	B	B1	0	0	2	2	3	0	0	0	0	1	1	1	0	0	3	0	0	0	2	23.7
825	6026	6026_022014	6026_02	166.3596	-22.0852	2014	346	B	B1	0	0	6	10	0	0	0	0	0	3	1	1	0	0	11	0	0	0	0	23.7
826	6026	6026_022015	6026_02	166.3596	-22.0852	2015	349	B	B1	0	0	1	2	0	0	0	0	0	0	0	1	2	0	4	1	1	0	0	23.7
827	6026	6026_032011	6026_03	166.3602	-22.0902	2011	342	F	F3	0	0	12	1	0	0	0	7	1	2	1	0	0	0	10	0	0	0	0	23.2
828	6026	6026_032012	6026_03	166.3602	-22.0902	2012	341	F	F3	3	1	8	1	0	0	0	0	0	3	1	0	0	0	6	0	0	0	0	23.2
829	6026	6026_032013	6026_03	166.3602	-22.0902	2013	339	F	F3	1	1	9	0	2	0	0	0	0	1	1	0	2	0	2	3	0	0	0	23.2
830	6026	6026_032014	6026_03	166.3602	-22.0902	2014	346	F	F3	0	0	8	3	2	0	0	0	0	2	1	0	0	0	6	3	1	0	0	23.2
831	6026	6026_032015	6026_03	166.3602	-22.0902	2015	349	F	F3	0	0	12	2	1	0	0	8	1	0	0	0	1	1	4	0	0	0	0	23.2
832	6026	6026_042011	6026_04	166.3573	-22.0906	2011	342	F	F3	1	1	6	0	0	0	0	0	0	5	1	0	0	0	7	1	0	0	0	23.3
833	6026	6026_042012	6026_04	166.3573	-22.0906	2012	341	F	F3	0	0	3	3	0	0	0	0	0	2	1	0	0	0	11	0	0	2	0	23.3
834	6026	6026_042013	6026_04	166.3573	-22.0906	2013	339	B	B3	0	0	5	0	0	0	0	1	1	6	1	0	2	0	4	0	0	1	0	23.3
835	6026	6026_042014	6026_04	166.3573	-22.0906	2014	346	B	B3	0	0	4	2	2	0	0	0	0	1	1	0	3	0	6	0	1	1	1	23.3
836	6026	6026_042015	6026_04	166.3573	-22.0906	2015	349	B	B3	1	1	6	1	0	0	0	1	1	0	0	2	0	0	4	0	1	0	0	23.3
837	6026	6026_052011	6026_05	166.4392	-22.2208	2011	342	B	B1	0	0	0	1	0	0	0	0	0	0	0	0	0	0	1	0	0	0	0	6.9
838	6026	6026_062011	6026_06	166.3546	-22.0876	2011	342	F	F3	0	0	3	2	0	2	1	0	0	4	1	0	0	0	5	1	0	0	1	23.7
839	6026	6026_062012	6026_06	166.3546	-22.0876	2012	341	F	F3	0	0	2	1	1	0	0	0	0	0	0	0	2	0	6	0	0	1	3	23.7
840	6026	6026_062013	6026_06	166.3546	-22.0876	2013	339	F	F3	0	0	3	0	3	2	1	0	0	2	1	1	0	0	4	0	1	0	0	23.7
841	6026	6026_062014	6026_06	166.3546	-22.0876	2014	346	F	F3	0	0	1	1	2	0	0	0	0	0	0	0	0	0	3	1	1	2	1	23.7
842	6026	6026_062015	6026_06	166.3546	-22.0876	2015	349	F	F3	0	0	4	2	4	2	1	3	1	1	1	1	0	0	7	0	1	1	0	23.7
843	6026	6026_072011	6026_07	166.3516	-22.0852	2011	342	B	B1	2	1	1	1	0	0	0	0	0	0	0	0	0	0	6	0	0	0	2	24.1
844	6026	6026_072012	6026_07	166.3516	-22.0852	2012	341	B	B1	0	0	0	1	0	0	0	0	0	0	0	0	3	0	3	0	3	0	1	24.1
845	6026	6026_072013	6026_07	166.3516	-22.0852	2013	339	B	B1	0	0	3	0	0	0	0	0	0	2	1	0	1	0	3	0	1	1	1	24.1
846	6026	6026_072014	6026_07	166.3516	-22.0852	2014	346	B	B1	0	0	4	5	2	0	0	0	0	1	1	0	4	0	1	0	0	1	1	24.1
847	6026	6026_072015	6026_07	166.3516	-22.0852	2015	349	B	B1	0	0	7	0	1	0	0	0	0	2	1	0	0	0	4	1	2	0	0	24.1
848	6026	6026_082011	6026_08	166.348	-22.0876	2011	342	B	B1	0	0	3	0	0	0	0	0	0	2	1	0	0	0	6	0	0	0	1	24
849	6026	6026_082012	6026_08	166.348	-22.0876	2012	341	B	B1	0	0	2	2	0	2	1	0	0	3	1	0	0	0	4	0	0	1	0	24
850	6026	6026_082013	6026_08	166.348	-22.0876	2013	339	B	B1	0	0	7	1	1	0	0	0	0	3	1	0	1	0	5	0	3	0	0	24
851	6026	6026_082014	6026_08	166.348	-22.0876	2014	346	B	B1	0	0	3	1	2	2	1	0	0	3	1	0	1	0	4	0	1	0	0	24
852	6026	6026_082015	6026_08	166.348	-22.0876	2015	349	B	B1	0	0	6	2	0	1	1	0	0	1	1	0	0	0	5	0	0	0	0	24
853	6026	6026_092011	6026_09	166.3487	-22.086	2011	342	B	B1	0	0	6	1	0	0	0	0	0	0	0	0	1	0	5	0	0	0	1	24.1
854	6026	6026_092012	6026_09	166.3487	-22.086	2012	341	B	B1	0	0	1	2	0	1	1	0	0	1	1	0	0	0	7	2	0	0	0	24.1
855	6026	6026_092013	6026_09	166.3487	-22.086	2013	339	B	B1	0	0	6	0	0	0	0	0	0	1	1	0	0	2	3	0	0	0	1	24.1
856	6026	6026_092014	6026_09	166.3487	-22.086	2014	346	B	B1	0	0	0	2	1	2	1	0	0	3	1	0	0	0	5	0	1	0	0	24.1
857	6026	6026_092015	6026_09	166.3487	-22.086	2015	349	B	B1	0	0	2	0	0	1	1	2	1	2	1	0	0	0	8	0	0	0	0	24.1
858	6026	6026_102011	6026_10	166.353	-22.086	2011	342	B	B1	0	0	2	0	0	0	0	0	0	0	0	0	0	0	5	0	0	0	0	23.9
859	6026	6026_102012	6026_10	166.353	-22.086	2012	341	B	B1	0	0	2	0	2	0	0	0	0	0	0	2	0	0	4	0	0	1	0	23.9
860	6026	6026_102013	6026_10	166.353	-22.086	2013	339	B	B1	0	0	2	0	1	0	0	0	0	0	0	2	1	0	4	0	1	0	0	23.9
861	6026	6026_102014	6026_10	166.353	-22.086	2014	346	B	B1	0	0	1	1	3	0	0	0	0	2	1	0	1	0	2	0	1	0	1	23.9
862	6026	6026_102015	6026_10	166.353	-22.086	2015	349	B	B1	0	0	0	4	2	0	0	0	0	0	0	0	3	0	1	0	1	0	2	23.9
863	6026	6026_112011	6026_11	166.3546	-22.0844	2011	342	F	F3	0	0	3	1	0	0	0	2	1	2	1	0	0	3	4	0	0	0	2	24
864	6026	6026_112012	6026_11	166.3546	-22.0844	2012	341	F	F3	1	1	4	2	3	0	0	0	0	0	0	0	0	0	5	0	0	0	0	24
865	6026	6026_112013	6026_11	166.3546	-22.0844	2013	339	F	F3	0	0	1	4	0	0	0	0	0	0	0	0	2	0	4	0	1	0	3	24
866	6026	6026_112014	6026_11	166.3546	-22.0844	2014	346	F	F3	0	0	2	4	2	0	0	0	0	0	0	0	0	0	3	0	3	1	0	24
867	6026	6026_112015	6026_11	166.3546	-22.0844	2015	349	F	F3	0	0	7	2	1	0	0	0	0	0	0	0	0	0	5	0	4	0	2	24
868	6078	6078_012013	6078_01	166.3882	-22.0917	2013	313	D	D2	0	0	0	0	0	0	0	0	0	0	0	0	0	0	3	2	0	0	0	22
869	6078	6078_012014	6078_01	166.3882	-22.0917	2014	325	D	D2	0	0	1	4	0	0	0	0	0	0	0	0	0	0	4	2	0	0	0	22
870	6078	6078_022013	6078_02	166.3855	-22.0939	2013	313	F	F3	0	0	1	0	0	0	0	0	0	1	1	0	0	0	3	1	0	0	0	21.9
871	6078	6078_022014	6078_02	166.3855	-22.0939	2014	325	F	F3	0	0	0	1	1	0	0	0	0	0	0	2	0	1	2	2	0	0	0	21.9
872	6078	6078_032013	6078_03	166.3829	-22.0975	2013	313	F	F3	0	0	1	2	0	0	0	0	0	0	0	0	0	0	4	3	0	0	0	21.6
873	6078	6078_032014	6078_03	166.3829	-22.0975	2014	325	F	F3	0	0	1	3	0	1	1	1	1	0	0	0	0	0	3	2	0	0	0	21.6
874	6078	6078_042013	6078_04	166.3838	-22.1007	2013	313	D	D2	0	0	0	1	1	0	0	0	0	0	0	1	0	0	1	0	0	0	0	21.2
875	6078	6078_042014	6078_04	166.3838	-22.1007	2014	325	D	D2	0	0	1	3	1	0	0	0	0	0	0	3	0	0	1	1	1	0	0	21.2
876	6078	6078_052013	6078_05	166.3875	-22.1002	2013	313	D	D1	0	0	0	2	0	0	0	0	0	0	0	3	0	0	1	1	0	0	0	21.2
877	6078	6078_052014	6078_05	166.3875	-22.1002	2014	325	D	D1	0	0	0	0	0	0	0	0	0	0	0	2	0	0	2	0	0	1	0	21.2
878	6078	6078_062013	6078_06	166.391	-22.1008	2013	313	D	D2	0	0	0	1	0	0	0	0	0	0	0	1	0	0	0	0	0	0	0	21
879	6078	6078_062014	6078_06	166.391	-22.1008	2014	325	D	D2	0	0	0	1	1	2	1	0	0	0	0	1	0	0	1	0	0	0	0	21
880	6078	6078_072013	6078_07	166.3941	-22.1012	2013	313	B	B5	0	0	0	3	2	2	1	0	0	0	0	1	0	0	0	0	0	0	0	20.9
881	6078	6078_072014	6078_07	166.3941	-22.1012	2014	325	B	B5	0	0	0	2	1	0	0	0	0	0	0	1	0	0	1	0	1	0	0	20.9
882	6078	6078_082013	6078_08	166.3974	-22.1023	2013	313	B	B5	0	0	0	3	0	0	0	0	0	0	0	1	1	0	1	0	0	0	0	20.6
883	6078	6078_082014	6078_08	166.3974	-22.1023	2014	325	B	B5	0	0	0	4	2	0	0	0	0	0	0	2	0	0	0	0	1	0	0	20.6
884	6078	6078_092013	6078_09	166.3989	-22.1049	2013	313	D	D2	0	0	0	1	2	0	0	0	0	0	0	0	1	0	0	0	0	0	0	20.3
885	6078	6078_092014	6078_09	166.3989	-22.1049	2014	325	D	D2	0	0	0	0	2	0	0	0	0	0	0	0	0	0	0	0	0	0	0	20.3
886	6078	6078_102013	6078_10	166.3964	-22.1044	2013	313	B	B5	0	0	0	2	0	0	0	0	0	0	0	0	2	0	0	0	0	0	2	20.4
887	6078	6078_102014	6078_10	166.3964	-22.1044	2014	325	B	B5	0	0	0	4	2	0	0	0	0	0	0	2	0	0	0	0	1	0	0	20.4
888	6092	6092_012015	6092_01	166.6521	-22.1049	2015	358	C	C3	0	0	0	0	1	0	0	0	0	1	1	0	0	0	5	0	0	0	0	28.6
889	6092	6092_022015	6092_02	166.653	-22.1023	2015	358	C	C3	0	0	0	0	0	0	0	0	0	1	1	0	1	0	6	0	0	0	0	28.9
890	6092	6092_032015	6092_03	166.655	-22.0971	2015	358	B	B1	0	0	0	0	0	0	0	0	0	3	1	0	0	0	0	0	0	0	0	29.4
891	6092	6092_042015	6092_04	166.6584	-22.0985	2015	358	C	C4	0	0	0	0	0	0	0	0	0	1	1	0	0	0	0	0	0	0	1	29.6
892	6092	6092_052015	6092_05	166.6641	-22.098	2015	358	B	B2	0	0	0	0	0	0	0	0	0	4	1	1	0	0	0	0	1	0	1	30
893	6092	6092_062015	6092_06	166.6684	-22.0947	2015	358	B	B2	0	0	0	0	0	0	0	0	0	2	1	0	0	0	0	0	0	0	0	30.6
894	6092	6092_072015	6092_07	166.6674	-22.0926	2015	358	B	B2	0	0	0	0	1	0	0	0	0	2	1	0	0	0	0	0	2	0	0	30.7
895	6092	6092_082015	6092_08	166.6679	-22.0997	2015	358	B	B2	0	0	0	0	0	0	0	0	0	3	1	0	0	0	0	0	0	0	1	30.2
896	6092	6092_092015	6092_09	166.6614	-22.1022	2015	358	B	B1	0	0	0	2	1	0	0	0	0	2	1	0	0	0	0	0	0	0	0	29.5
897	6092	6092_102015	6092_10	166.6566	-22.103	2015	358	B	B1	0	0	0	0	0	2	1	0	0	0	0	2	0	0	0	0	2	0	0	29.1
898	6093	6093_012013	6093_01	166.6877	-22.1049	2013	348	B	B1	0	0	0	0	0	0	0	0	0	3	1	1	0	0	0	0	1	0	1	31.4
899	6093	6093_012014	6093_01	166.6877	-22.1049	2014	346	B	B1	0	0	0	2	1	0	0	0	0	1	1	0	0	0	0	0	0	0	0	31.4
900	6093	6093_022013	6093_02	166.6786	-22.1064	2013	348	C	C4	0	0	0	0	0	0	0	0	0	0	0	0	0	0	2	0	4	0	0	30.5
901	6093	6093_022014	6093_02	166.6786	-22.1064	2014	346	C	C4	0	0	0	0	2	0	0	0	0	1	1	0	0	0	0	0	0	0	0	30.5
902	6093	6093_032013	6093_03	166.6803	-22.1018	2013	348	C	C3	0	0	0	0	0	0	0	0	0	1	1	0	0	0	1	0	4	0	0	31
903	6093	6093_032014	6093_03	166.6803	-22.1018	2014	346	C	C3	0	0	0	0	1	0	0	0	0	1	1	0	0	0	1	0	1	0	0	31
904	6093	6093_042013	6093_04	166.6834	-22.0996	2013	348	B	B1	0	0	0	0	0	1	1	1	1	3	1	1	0	0	0	0	0	0	0	31.4
905	6093	6093_042014	6093_04	166.6834	-22.0996	2014	346	B	B1	0	0	0	0	0	0	0	0	0	4	1	0	0	0	0	0	0	0	0	31.4
906	6093	6093_052013	6093_05	166.677	-22.0967	2013	348	B	B1	0	0	0	0	0	0	0	0	0	4	1	0	0	0	0	0	0	0	0	31.1
907	6093	6093_052014	6093_05	166.677	-22.0967	2014	346	B	B1	0	0	0	0	0	0	0	0	0	3	1	0	0	0	0	0	0	0	0	31.1
908	6093	6093_062013	6093_06	166.672	-22.0984	2013	348	C	C4	0	0	0	0	0	0	0	0	0	0	0	0	0	0	0	0	1	0	0	30.6
909	6093	6093_062014	6093_06	166.672	-22.0984	2014	346	C	C4	0	0	0	0	0	0	0	0	0	0	0	0	0	0	0	0	2	0	0	30.6
910	6093	6093_072013	6093_07	166.6738	-22.0922	2013	348	B	B1	0	0	0	0	0	0	0	0	0	0	0	0	1	0	1	0	3	0	2	31.2
911	6093	6093_072014	6093_07	166.6738	-22.0922	2014	346	B	B1	0	0	0	0	0	0	0	2	1	4	1	0	0	0	2	0	1	0	0	31.2
912	6093	6093_082013	6093_08	166.6763	-22.094	2013	348	B	B1	0	0	0	0	0	0	0	0	0	2	1	0	0	0	0	0	0	0	0	31.3
913	6093	6093_082014	6093_08	166.6763	-22.094	2014	346	B	B1	0	0	0	0	0	2	1	0	0	3	1	0	0	0	0	0	0	0	0	31.3
914	6093	6093_092013	6093_09	166.6834	-22.0961	2013	348	B	B1	0	0	0	4	1	0	0	0	0	1	1	1	0	0	0	0	2	0	2	31.6
915	6093	6093_092014	6093_09	166.6834	-22.0961	2014	346	B	B1	0	0	0	4	2	0	0	2	1	3	1	1	0	0	0	0	1	0	1	31.6
916	6093	6093_102013	6093_10	166.6883	-22.0984	2013	348	B	B1	0	0	0	0	1	0	0	0	0	0	0	1	0	0	0	0	2	0	2	31.9
917	6093	6093_102014	6093_10	166.6883	-22.0984	2014	346	B	B1	0	0	0	0	1	0	0	0	0	3	1	0	0	0	2	0	0	0	0	31.9
918	6129	6129_012015	6129_01	166.4303	-22.1232	2015	347	F	F2	0	0	7	1	0	0	0	0	0	0	0	0	1	4	4	4	0	0	0	17.7
919	6129	6129_022015	6129_02	166.422	-22.1196	2015	347	D	D5	0	0	0	2	0	0	0	0	0	0	0	1	1	0	2	0	0	0	0	18.2
920	6129	6129_032015	6129_03	166.4235	-22.1137	2015	347	F	F2	0	0	2	0	0	0	0	0	0	0	0	1	0	0	3	3	0	0	0	18.9
921	6129	6129_042015	6129_04	166.426	-22.1201	2015	347	D	D5	0	0	3	0	0	0	0	0	0	0	0	0	0	0	4	2	0	0	0	18.1
922	6129	6129_052015	6129_05	166.4288	-22.1104	2015	347	B	B5	0	0	0	4	2	0	0	0	0	0	0	2	0	0	4	0	0	0	0	19.1
923	6129	6129_062015	6129_06	166.4323	-22.1133	2015	NA	B	B5	0	0	0	0	0	0	0	0	0	0	0	0	0	0	0	0	0	0	0	18.8
924	6129	6129_072015	6129_07	166.432	-22.1156	2015	347	B	B5	0	0	0	2	0	0	0	0	0	0	0	0	0	0	6	0	0	0	0	18.5
925	6129	6129_082015	6129_08	166.4349	-22.1099	2015	347	B	B5	0	0	0	0	1	0	0	0	0	0	0	1	0	0	3	0	0	0	1	19.1
926	6129	6129_092015	6129_09	166.436	-22.1233	2015	347	D	D1	0	0	3	3	0	0	0	0	0	0	0	1	1	0	0	0	0	0	0	17.7
927	6129	6129_102015	6129_10	166.4317	-22.1256	2015	347	D	D0	0	0	2	1	0	0	0	0	0	0	0	0	1	4	5	0	0	0	0	17.4
928	6143	6143_012014	6143_01	166.6943	-22.1245	2014	327	C	C4	0	0	0	0	3	0	0	0	0	4	1	0	0	0	9	0	0	0	0	30.6
929	6143	6143_012015	6143_01	166.6943	-22.1245	2015	336	C	C4	0	0	0	2	0	0	0	0	0	2	1	1	0	0	16	0	0	0	0	30.6
930	6143	6143_022014	6143_02	166.6995	-22.1247	2014	327	C	C3	0	0	0	0	0	0	0	0	0	1	1	0	0	0	12	0	0	0	0	31
931	6143	6143_022015	6143_02	166.6995	-22.1247	2015	336	C	C3	0	0	0	0	0	0	0	0	0	1	1	0	0	0	12	0	0	1	0	31
932	6143	6143_032014	6143_03	166.7075	-22.1253	2014	327	C	C1	0	0	0	1	3	0	0	0	0	1	1	0	1	0	15	0	0	0	0	31.7
933	6143	6143_032015	6143_03	166.7075	-22.1253	2015	336	C	C1	0	0	0	1	0	0	0	0	0	0	0	0	0	0	17	0	0	0	0	31.7
934	6143	6143_042014	6143_04	166.7083	-22.1218	2014	327	C	C2	0	0	0	0	1	0	0	0	0	0	0	0	0	0	6	0	0	0	0	32
935	6143	6143_042015	6143_04	166.7083	-22.1218	2015	336	C	C2	0	0	0	1	0	0	0	0	0	0	0	0	0	0	16	0	0	0	0	32
936	6143	6143_052014	6143_05	166.7027	-22.1189	2014	327	C	C3	0	0	0	1	0	0	0	0	0	0	0	0	2	0	8	0	0	0	0	31.7
937	6143	6143_052015	6143_05	166.7027	-22.1189	2015	336	C	C3	0	0	0	7	0	0	0	0	0	2	1	0	0	0	12	0	2	0	0	31.7
938	6143	6143_062014	6143_06	166.6989	-22.1185	2014	327	C	C3	0	0	0	0	4	0	0	0	0	0	0	0	0	0	4	0	0	0	0	31.4
939	6143	6143_062015	6143_06	166.6989	-22.1185	2015	336	C	C3	0	0	0	8	0	0	0	0	0	3	1	0	0	0	4	0	1	0	0	31.4
940	6143	6143_072014	6143_07	166.7062	-22.1158	2014	327	C	C4	0	0	0	0	0	0	0	0	0	1	1	0	0	0	10	0	1	0	0	32.2
941	6143	6143_072015	6143_07	166.7062	-22.1158	2015	336	C	C4	0	0	0	0	0	0	0	0	0	2	1	0	0	0	19	0	0	0	0	32.2
942	6143	6143_082014	6143_08	166.7004	-22.1149	2014	327	B	B2	0	0	0	1	0	0	0	0	0	0	0	1	2	0	8	0	0	0	0	31.7
943	6143	6143_082015	6143_08	166.7004	-22.1149	2015	336	B	B2	0	0	0	0	0	0	0	0	0	6	1	1	1	0	9	0	0	0	2	31.7
944	6143	6143_092014	6143_09	166.695	-22.1082	2014	327	B	B2	0	0	0	0	0	0	0	0	0	1	1	1	0	0	0	0	0	0	1	31.7
945	6143	6143_092015	6143_09	166.695	-22.1082	2015	336	B	B2	0	0	0	0	0	0	0	0	0	2	1	0	0	0	4	0	3	0	1	31.7
946	6143	6143_102014	6143_10	166.6904	-22.1088	2014	327	B	B2	0	0	0	0	0	0	0	0	0	1	1	0	0	0	0	0	0	0	0	31.3
947	6143	6143_102015	6143_10	166.6904	-22.1088	2015	336	B	B2	0	0	0	0	0	2	1	0	0	3	1	0	0	0	0	0	0	0	0	31.3
948	6172	6172_012011	6172_01	166.3965	-22.1378	2011	339	D	D3	0	0	4	0	1	0	0	0	0	0	0	0	1	0	4	4	0	0	0	16.9
949	6172	6172_012012	6172_01	166.3965	-22.1378	2012	357	D	D3	3	1	1	5	0	1	1	0	0	0	0	0	1	4	11	2	0	0	0	16.9
950	6172	6172_022011	6172_02	166.3966	-22.1422	2011	339	F	F3	0	0	0	0	0	0	0	0	0	0	0	0	0	0	0	0	0	0	0	16.5
951	6172	6172_022012	6172_02	166.3966	-22.1422	2012	357	F	F3	0	0	2	2	0	3	1	0	0	0	0	0	0	2	2	1	0	0	0	16.5
952	6172	6172_032011	6172_03	166.3937	-22.1394	2011	339	A	A1	0	0	1	2	0	0	0	0	0	0	0	0	0	2	1	1	1	0	0	16.9
953	6172	6172_032012	6172_03	166.3937	-22.1394	2012	357	A	A1	0	0	1	3	1	0	0	0	0	0	0	0	4	0	2	0	0	0	0	16.9
954	6172	6172_042011	6172_04	166.3942	-22.1427	2011	339	B	B4	0	0	0	3	1	0	0	0	0	0	0	1	1	0	5	0	0	0	1	16.5
955	6172	6172_042012	6172_04	166.3942	-22.1427	2012	357	B	B4	0	0	2	2	1	1	1	0	0	0	0	1	4	0	3	0	0	0	0	16.5
956	6172	6172_052011	6172_05	166.391	-22.1387	2011	339	F	F3	0	0	1	7	2	1	1	0	0	0	0	0	0	0	2	0	0	0	0	17
957	6172	6172_052012	6172_05	166.391	-22.1387	2012	357	F	F3	0	0	5	4	0	0	0	0	0	0	0	0	0	0	2	0	0	0	0	17
958	6172	6172_062011	6172_06	166.3838	-22.142	2011	339	F	F3	1	1	3	3	0	0	0	0	0	0	0	0	0	3	3	1	0	0	0	17
959	6172	6172_062012	6172_06	166.3838	-22.142	2012	357	F	F3	0	0	3	5	0	0	0	0	0	0	0	0	0	0	6	3	0	0	0	17
960	6172	6172_072011	6172_07	166.3798	-22.1399	2011	339	D	D5	0	0	5	5	1	0	0	0	0	0	0	0	0	1	4	1	0	0	0	17.4
961	6172	6172_072012	6172_07	166.3798	-22.1399	2012	357	D	D5	2	1	5	0	0	0	0	0	0	0	0	0	0	0	1	0	0	0	0	17.4
962	6172	6172_082011	6172_08	166.3835	-22.1351	2011	339	E	E2	0	0	3	12	2	0	0	0	0	0	0	0	0	2	6	0	0	0	0	17.7
963	6172	6172_082012	6172_08	166.3835	-22.1351	2012	357	E	E2	0	0	6	4	1	0	0	2	1	0	0	0	0	2	1	0	0	0	0	17.7
964	6172	6172_092011	6172_09	166.3821	-22.1336	2011	339	D	D2	1	1	0	5	1	0	0	0	0	0	0	0	0	0	0	0	0	0	0	17.9
965	6172	6172_092012	6172_09	166.3821	-22.1336	2012	357	D	D2	0	0	3	3	1	0	0	0	0	0	0	0	1	0	3	0	0	0	0	17.9
966	6172	6172_102011	6172_10	166.384	-22.1304	2011	339	D	D5	2	1	5	0	2	0	0	0	0	0	0	0	0	4	3	0	0	0	0	18.1
967	6172	6172_102012	6172_10	166.384	-22.1304	2012	357	D	D5	0	0	3	3	0	1	1	0	0	0	0	0	1	4	1	0	0	0	0	18.1
968	6175	6175_012014	6175_01	166.4394	-22.1418	2014	347	D	D3	0	0	2	1	2	0	0	0	0	0	0	0	0	0	5	0	1	0	0	15.6
969	6175	6175_022014	6175_02	166.4414	-22.1354	2014	347	F	F2	2	1	4	0	1	0	0	0	0	0	0	1	1	4	5	0	0	0	0	16.3
970	6175	6175_032014	6175_03	166.4398	-22.1302	2014	347	F	F2	0	0	0	3	4	0	0	0	0	0	0	0	0	0	5	0	0	0	0	16.9
971	6175	6175_042014	6175_04	166.4481	-22.1425	2014	347	B	B5	0	0	2	2	4	0	0	0	0	0	0	2	1	0	2	0	0	0	0	15.5
972	6175	6175_052014	6175_05	166.4454	-22.1326	2014	347	D	D6	0	0	0	0	2	0	0	0	0	0	0	0	1	0	2	0	0	0	0	16.6
973	6175	6175_062014	6175_06	166.4487	-22.1368	2014	347	D	D3	0	0	0	3	5	0	0	0	0	0	0	1	4	2	2	0	0	0	0	16.1
974	6175	6175_072014	6175_07	166.4568	-22.1431	2014	347	F	F3	0	0	4	0	2	0	0	0	0	0	0	0	0	0	4	2	0	0	0	15.4
975	6175	6175_082014	6175_08	166.4514	-22.1283	2014	347	B	B1	0	0	0	2	1	0	0	0	0	0	0	1	0	0	3	0	0	0	0	17
976	6175	6175_092014	6175_09	166.4543	-22.1352	2014	347	D	D5	0	0	0	3	2	0	0	0	0	0	0	0	0	0	1	0	0	0	0	16.3
977	6175	6175_102014	6175_10	166.4545	-22.1447	2014	347	F	F3	0	0	0	1	2	0	0	0	0	0	0	0	0	0	1	0	0	0	0	15.2
978	6176	6176_012012	6176_01	166.4747	-22.1411	2012	309	E	E3	2	1	9	4	0	0	0	0	0	0	0	0	0	50	2	4	0	0	0	15.8
979	6176	6176_012013	6176_01	166.4747	-22.1411	2013	313	E	E3	2	1	8	0	1	0	0	0	0	0	0	0	0	80	2	3	0	0	0	15.8
980	6176	6176_012014	6176_01	166.4747	-22.1411	2014	315	E	E3	0	0	4	0	3	0	0	0	0	0	0	0	1	74	0	3	0	0	0	15.8
981	6176	6176_012015	6176_01	166.4747	-22.1411	2015	315	E	E3	0	0	7	8	3	0	0	0	0	0	0	0	0	26	2	2	0	0	0	15.8
982	6176	6176_022012	6176_02	166.4582	-22.1446	2012	309	D	D1	1	1	7	3	2	0	0	0	0	0	0	1	1	0	3	4	0	0	0	15.3
983	6176	6176_022013	6176_02	166.4582	-22.1446	2013	313	D	D1	2	1	8	5	5	0	0	0	0	0	0	0	0	0	8	5	0	0	0	15.3
984	6176	6176_022014	6176_02	166.4582	-22.1446	2014	315	D	D1	7	1	2	1	1	0	0	0	0	0	0	0	0	0	8	3	0	0	0	15.3
985	6176	6176_022015	6176_02	166.4582	-22.1446	2015	315	D	D1	0	0	3	10	4	0	0	0	0	0	0	0	0	0	6	0	0	2	0	15.3
986	6176	6176_032012	6176_03	166.4637	-22.1443	2012	309	D	D2	4	1	3	8	2	0	0	0	0	0	0	2	0	6	3	1	0	0	0	15.3
987	6176	6176_032013	6176_03	166.4637	-22.1443	2013	313	D	D2	3	1	2	7	1	0	0	0	0	0	0	1	2	3	11	0	0	0	0	15.3
988	6176	6176_032014	6176_03	166.4637	-22.1443	2014	315	D	D2	0	0	1	22	4	0	0	0	0	0	0	0	3	0	6	0	0	0	0	15.3
989	6176	6176_032015	6176_03	166.4637	-22.1443	2015	315	D	D2	2	1	3	6	3	0	0	0	0	0	0	0	1	0	2	2	0	0	0	15.3
990	6176	6176_042012	6176_04	166.4621	-22.1347	2012	309	D	D5	3	1	9	6	5	0	0	0	0	0	0	2	0	0	5	2	0	0	0	16.4
991	6176	6176_042013	6176_04	166.4621	-22.1347	2013	313	D	D5	2	1	5	5	2	0	0	0	0	0	0	2	1	0	5	0	0	0	2	16.4
992	6176	6176_042014	6176_04	166.4621	-22.1347	2014	315	D	D5	0	0	5	3	2	0	0	0	0	0	0	0	3	0	7	0	0	0	1	16.4
993	6176	6176_042015	6176_04	166.4621	-22.1347	2015	315	D	D5	4	1	3	7	4	0	0	0	0	0	0	2	1	0	5	1	0	0	0	16.4
994	6176	6176_052012	6176_05	166.4667	-22.1299	2012	309	F	F3	6	1	4	7	1	0	0	0	0	0	0	1	2	0	3	1	0	0	0	16.9
995	6176	6176_052013	6176_05	166.4667	-22.1299	2013	313	F	F3	3	1	5	4	3	0	0	0	0	0	0	0	4	0	4	4	0	0	1	16.9
996	6176	6176_052014	6176_05	166.4667	-22.1299	2014	315	F	F3	5	1	5	7	4	0	0	0	0	0	0	0	1	0	4	2	0	0	0	16.9
997	6176	6176_052015	6176_05	166.4667	-22.1299	2015	315	F	F3	0	0	7	7	4	0	0	0	0	0	0	1	1	0	6	9	0	0	0	16.9
998	6176	6176_062012	6176_06	166.4658	-22.1346	2012	309	D	D5	1	1	3	6	4	0	0	0	0	0	0	1	0	0	0	0	0	0	0	16.4
999	6176	6176_062013	6176_06	166.4658	-22.1346	2013	313	E	E3	2	1	2	1	2	0	0	0	0	0	0	0	2	0	1	2	0	0	0	16.4
1000	6176	6176_062014	6176_06	166.4658	-22.1346	2014	315	E	E3	2	1	2	5	4	0	0	0	0	0	0	0	3	0	4	3	0	0	1	16.4
1001	6176	6176_062015	6176_06	166.4658	-22.1346	2015	315	E	E3	2	1	2	12	2	0	0	0	0	0	0	0	2	0	4	3	0	0	0	16.4
1002	6176	6176_072012	6176_07	166.4692	-22.1323	2012	309	D	D2	3	1	4	6	1	0	0	0	0	0	0	0	1	0	4	0	0	0	1	16.7
1003	6176	6176_072013	6176_07	166.4692	-22.1323	2013	313	D	D2	0	0	2	4	2	0	0	0	0	0	0	0	3	0	3	5	0	2	1	16.7
1004	6176	6176_072014	6176_07	166.4692	-22.1323	2014	315	D	D2	0	0	3	3	2	0	0	0	0	0	0	0	2	0	4	2	0	0	1	16.7
1005	6176	6176_072015	6176_07	166.4692	-22.1323	2015	315	D	D2	1	1	3	7	2	0	0	0	0	0	0	1	2	0	5	0	0	0	2	16.7
1006	6176	6176_082012	6176_08	166.4766	-22.1328	2012	309	D	D2	0	0	8	11	4	0	0	0	0	0	0	2	1	0	4	1	0	0	1	16.8
1007	6176	6176_082013	6176_08	166.4766	-22.1328	2013	313	D	D2	1	1	2	6	2	0	0	0	0	0	0	1	2	0	3	2	0	0	1	16.8
1008	6176	6176_082014	6176_08	166.4766	-22.1328	2014	315	D	D2	2	1	4	4	3	0	0	0	0	0	0	0	0	0	1	0	0	0	0	16.8
1009	6176	6176_082015	6176_08	166.4766	-22.1328	2015	315	D	D2	0	0	3	11	5	0	0	0	0	0	0	0	2	0	4	0	0	0	0	16.8
1010	6176	6176_092012	6176_09	166.4699	-22.1368	2012	309	D	D2	2	1	3	10	4	0	0	0	0	0	0	0	0	0	7	0	0	0	0	16.2
1011	6176	6176_092013	6176_09	166.4699	-22.1368	2013	313	D	D2	0	0	4	3	3	0	0	0	0	0	0	0	4	0	5	0	0	0	0	16.2
1012	6176	6176_102012	6176_10	166.4695	-22.1393	2012	309	B	B5	0	0	0	5	4	0	0	0	0	0	0	0	1	0	3	0	0	0	0	15.9
1013	6176	6176_102013	6176_10	166.4695	-22.1393	2013	313	B	B5	0	0	0	7	2	0	0	0	0	0	0	1	3	0	3	0	0	0	0	15.9
1014	6176	6176_112014	6176_11	166.4715	-22.1361	2014	315	D	D2	2	1	3	6	3	0	0	0	0	0	0	0	2	0	5	2	0	0	0	16.3
1015	6176	6176_112015	6176_11	166.4715	-22.1361	2015	315	D	D2	0	0	7	10	2	0	0	0	0	0	0	0	1	0	6	3	0	0	0	16.3
1016	6176	6176_122014	6176_12	166.4692	-22.1375	2014	315	D	D6	0	0	3	3	3	0	0	0	0	0	0	0	3	0	3	0	0	0	0	16.1
1017	6176	6176_122015	6176_12	166.4692	-22.1375	2015	315	D	D6	1	1	4	7	0	0	0	0	0	0	0	0	3	0	6	1	0	0	0	16.1
1018	6177	6177_012014	6177_01	166.477	-22.1322	2014	325	E	E1	0	0	0	5	0	0	0	0	0	0	0	1	0	0	6	0	0	0	0	16.8
1019	6177	6177_012015	6177_01	166.477	-22.1322	2015	327	E	E1	0	0	2	0	2	0	0	0	0	0	0	0	3	0	4	0	0	0	0	16.8
1020	6177	6177_022014	6177_02	166.4777	-22.1443	2014	325	F	F3	0	0	1	0	1	0	0	0	0	0	0	1	0	0	5	3	0	0	0	15.5
1021	6177	6177_022015	6177_02	166.4777	-22.1443	2015	327	F	F3	3	1	5	0	1	1	1	0	0	0	0	0	1	0	5	5	0	0	0	15.5
1022	6177	6177_032014	6177_03	166.4853	-22.1439	2014	325	F	F3	0	0	4	6	3	0	0	0	0	0	0	1	3	0	5	1	0	0	0	15.7
1023	6177	6177_032015	6177_03	166.4853	-22.1439	2015	327	F	F3	0	0	2	3	3	0	0	0	0	0	0	0	0	0	7	3	0	0	0	15.7
1024	6177	6177_042014	6177_04	166.487	-22.1402	2014	325	F	F3	3	1	7	3	0	1	1	0	0	0	0	0	1	0	6	0	2	0	0	16.2
1025	6177	6177_042015	6177_04	166.487	-22.1402	2015	327	F	F3	0	0	2	3	4	0	0	0	0	0	0	0	3	2	9	1	0	0	0	16.2
1026	6177	6177_052014	6177_05	166.4837	-22.1312	2014	325	B	B5	0	0	0	0	5	0	0	0	0	0	0	0	5	0	3	1	0	0	0	17.1
1027	6177	6177_052015	6177_05	166.4837	-22.1312	2015	327	B	B5	0	0	0	5	0	0	0	0	0	0	0	0	3	0	6	0	2	0	0	17.1
1028	6177	6177_062014	6177_06	166.4918	-22.1384	2014	325	D	D3	0	0	0	6	1	0	0	0	0	0	0	0	5	0	3	0	3	0	0	16.5
1029	6177	6177_062015	6177_06	166.4918	-22.1384	2015	327	D	D3	0	0	0	2	4	0	0	0	0	0	0	1	1	0	4	0	0	0	0	16.5
1030	6177	6177_072014	6177_07	166.4957	-22.1355	2014	325	C	C3	0	0	1	3	0	0	0	0	0	0	0	0	0	0	6	0	0	0	0	16.9
1031	6177	6177_072015	6177_07	166.4957	-22.1355	2015	327	C	C3	0	0	0	3	0	0	0	0	0	0	0	0	1	0	7	0	0	0	0	16.9
1032	6177	6177_082014	6177_08	166.4952	-22.1283	2014	325	C	C4	0	0	0	2	1	0	0	0	0	0	0	0	4	0	5	2	0	0	0	17.7
1033	6177	6177_082015	6177_08	166.4952	-22.1283	2015	327	C	C4	0	0	0	4	3	0	0	0	0	0	0	3	2	0	5	2	0	0	0	17.7
1034	6177	6177_092014	6177_09	166.4936	-22.1313	2014	325	C	C3	0	0	0	7	0	0	0	0	0	0	0	0	0	0	7	0	0	0	0	17.3
1035	6177	6177_092015	6177_09	166.4936	-22.1313	2015	327	C	C3	0	0	0	3	2	0	0	0	0	0	0	2	0	0	8	0	0	0	0	17.3
1036	6177	6177_102014	6177_10	166.492	-22.1338	2014	325	B	B5	0	0	0	5	0	0	0	0	0	0	0	1	0	0	9	0	0	0	0	17
1037	6177	6177_102015	6177_10	166.492	-22.1338	2015	327	B	B5	0	0	0	3	0	0	0	0	0	0	0	4	1	0	5	0	3	0	0	17
1038	6179	6179_012013	6179_01	166.5257	-22.1272	2013	335	C	C4	0	0	0	5	0	0	0	0	0	0	0	0	0	0	1	0	0	0	0	18.8
1039	6179	6179_012014	6179_01	166.5257	-22.1272	2014	332	C	C4	0	0	0	0	0	0	0	0	0	0	0	0	0	0	3	0	3	0	0	18.8
1040	6179	6179_022013	6179_02	166.5246	-22.1296	2013	335	C	C4	0	0	0	5	0	0	0	0	0	0	0	0	0	0	4	0	0	2	0	18.5
1041	6179	6179_022014	6179_02	166.5246	-22.1296	2014	332	C	C4	0	0	0	2	0	0	0	0	0	0	0	0	2	0	4	0	0	1	0	18.5
1042	6179	6179_032013	6179_03	166.5245	-22.1328	2013	335	C	C4	0	0	0	3	1	0	0	0	0	0	0	0	0	0	9	0	0	0	0	18.2
1043	6179	6179_032014	6179_03	166.5245	-22.1328	2014	332	C	C4	0	0	0	3	0	0	0	0	0	0	0	0	1	0	7	0	2	0	0	18.2
1044	6179	6179_042013	6179_04	166.5261	-22.1381	2013	335	B	B2	0	0	0	2	1	0	0	0	0	0	0	0	0	0	4	0	2	0	0	17.8
1045	6179	6179_042014	6179_04	166.5261	-22.1381	2014	332	B	B2	0	0	0	1	1	0	0	0	0	0	0	1	0	0	2	0	3	0	1	17.8
1046	6179	6179_052013	6179_05	166.5327	-22.1358	2013	335	B	B2	0	0	0	1	0	0	0	0	0	0	0	0	0	0	2	0	9	0	0	18.3
1047	6179	6179_052014	6179_05	166.5327	-22.1358	2014	332	B	B2	0	0	0	3	0	0	0	0	0	0	0	0	0	0	1	0	8	0	0	18.3
1048	6179	6179_062013	6179_06	166.5257	-22.1403	2013	335	D	D1	0	0	0	1	1	0	0	0	0	0	0	0	0	0	3	0	0	0	0	17.5
1049	6179	6179_062014	6179_06	166.5257	-22.1403	2014	332	D	D1	0	0	0	0	0	0	0	0	0	0	0	0	0	0	8	0	4	0	0	17.5
1050	6179	6179_072013	6179_07	166.5215	-22.1365	2013	335	B	B2	0	0	0	1	0	0	0	0	0	0	0	1	1	0	1	0	2	0	0	17.7
1051	6179	6179_072014	6179_07	166.5215	-22.1365	2014	332	B	B2	0	0	0	6	0	0	0	0	0	0	0	0	0	0	3	0	9	0	0	17.7
1052	6179	6179_082013	6179_08	166.5188	-22.1313	2013	335	C	C2	0	0	0	5	0	0	0	0	0	0	0	0	1	0	3	0	0	0	0	18.1
1053	6179	6179_082014	6179_08	166.5188	-22.1313	2014	NA	C	C2	0	0	0	0	0	0	0	0	0	0	0	0	0	0	0	0	0	0	0	18.1
1054	6179	6179_092013	6179_09	166.5162	-22.1336	2013	335	C	C2	0	0	0	2	0	0	0	0	0	0	0	0	0	0	9	0	0	0	0	17.8
1055	6179	6179_092014	6179_09	166.5162	-22.1336	2014	332	C	C2	0	0	0	1	0	0	0	0	0	0	0	0	0	0	5	0	0	0	0	17.8
1056	6179	6179_102013	6179_10	166.5176	-22.1372	2013	335	C	C4	0	0	0	1	0	0	0	0	0	0	0	0	0	0	3	0	0	0	0	17.5
1057	6179	6179_102014	6179_10	166.5176	-22.1372	2014	332	C	C4	0	0	0	3	0	0	0	0	0	0	0	0	0	0	3	0	0	0	0	17.5
1058	6190	6190_012015	6190_01	166.7339	-22.1311	2015	333	C	C3	0	0	0	0	0	0	0	0	0	0	0	0	0	0	9	0	0	0	0	33.7
1059	6190	6190_022015	6190_02	166.7404	-22.1308	2015	333	C	C3	0	0	0	0	0	0	0	0	0	0	0	0	0	0	3	0	0	0	0	34.3
1060	6190	6190_032015	6190_03	166.735	-22.1364	2015	333	C	C2	0	0	0	1	0	0	0	0	0	0	0	0	0	0	9	0	0	0	0	33.5
1061	6190	6190_042015	6190_04	166.7338	-22.1427	2015	333	E	E4	0	0	0	1	0	0	0	0	0	0	0	1	0	0	2	0	0	0	0	33.1
1062	6190	6190_052015	6190_05	166.7371	-22.1449	2015	333	C	C3	0	0	0	0	0	0	0	0	0	0	0	0	0	0	4	0	0	0	0	33.2
1063	6190	6190_062015	6190_06	166.7295	-22.1521	2015	333	B	B2	0	0	0	2	0	0	0	0	0	0	0	1	1	0	3	0	1	0	0	32.2
1064	6190	6190_072015	6190_07	166.7365	-22.1502	2015	333	D	D3	0	0	0	1	0	0	0	0	0	1	1	0	2	0	2	0	0	0	0	32.9
1065	6190	6190_082015	6190_08	166.7374	-22.1563	2015	333	E	E4	0	0	0	2	0	0	0	1	1	0	0	0	2	0	2	0	0	0	0	32.7
1066	6190	6190_092015	6190_09	166.7404	-22.1593	2015	333	E	E4	0	0	0	1	0	0	0	0	0	0	0	0	0	0	7	0	0	0	0	32.9
1067	6190	6190_102015	6190_10	166.7308	-22.1612	2015	333	B	B2	0	0	0	1	0	0	0	0	0	0	0	2	0	0	1	0	0	0	0	31.9
1068	6216	6216_012011	6216_01	166.4444	-22.164	2011	316	A	A1	0	0	2	0	2	0	0	0	0	0	0	0	1	0	1	2	0	1	0	13.1
1069	6216	6216_012012	6216_01	166.4444	-22.164	2012	340	A	A1	0	0	7	5	1	0	0	0	0	0	0	0	0	0	4	0	0	0	0	13.1
1070	6216	6216_022011	6216_02	166.4433	-22.16	2011	316	A	A1	0	0	2	0	1	0	0	0	0	0	0	0	1	0	4	0	0	0	0	13.6
1071	6216	6216_022012	6216_02	166.4433	-22.16	2012	340	A	A1	0	0	0	2	2	0	0	0	0	0	0	0	0	0	9	0	0	0	0	13.6
1072	6216	6216_032012	6216_03	166.4469	-22.1546	2012	340	A	A1	0	0	6	4	2	0	0	0	0	0	0	0	0	0	3	0	0	1	0	14.1
1073	6216	6216_042011	6216_04	166.4412	-22.1481	2011	316	D	D5	2	1	1	5	0	0	0	0	0	0	0	0	3	0	1	0	0	1	0	14.9
1074	6216	6216_042012	6216_04	166.4412	-22.1481	2012	340	D	D5	0	0	6	5	1	0	0	0	0	0	0	0	1	0	4	0	0	0	0	14.9
1075	6216	6216_052011	6216_05	166.4464	-22.1495	2011	316	F	F3	0	0	5	5	2	0	0	0	0	0	0	0	0	0	3	0	0	0	0	14.7
1076	6216	6216_052012	6216_05	166.4464	-22.1495	2012	340	F	F3	0	0	6	5	7	0	0	0	0	0	0	0	0	0	7	0	0	2	0	14.7
1077	6216	6216_062011	6216_06	166.4524	-22.1484	2011	316	F	F3	2	1	1	3	3	0	0	0	0	0	0	0	0	2	3	3	0	0	0	14.8
1078	6216	6216_062012	6216_06	166.4524	-22.1484	2012	340	F	F3	0	0	11	0	5	0	0	2	1	0	0	0	0	0	7	1	0	0	0	14.8
1079	6216	6216_072011	6216_07	166.4564	-22.1464	2011	316	F	F3	3	1	0	2	1	0	0	0	0	0	0	0	1	0	2	0	0	1	0	15
1080	6216	6216_072012	6216_07	166.4564	-22.1464	2012	340	F	F3	0	0	3	0	1	0	0	6	1	0	0	0	0	0	3	2	0	0	0	15
1081	6216	6216_082011	6216_08	166.4533	-22.158	2011	316	D	D2	1	1	2	3	0	0	0	0	0	0	0	0	0	0	7	0	0	0	0	13.8
1082	6216	6216_082012	6216_08	166.4533	-22.158	2012	340	D	D2	0	0	3	3	2	0	0	2	1	0	0	0	0	0	6	1	0	1	0	13.8
1083	6216	6216_092011	6216_09	166.4576	-22.1581	2011	316	F	F3	4	1	3	4	2	0	0	0	0	0	0	0	0	0	2	0	0	1	0	13.8
1084	6216	6216_092012	6216_09	166.4576	-22.1581	2012	340	F	F3	0	0	5	10	7	0	0	0	0	0	0	1	0	0	4	1	0	0	0	13.8
1085	6216	6216_102011	6216_10	166.455	-22.1546	2011	316	D	D6	0	0	1	3	1	0	0	0	0	0	0	1	1	0	1	0	0	0	0	14.1
1086	6216	6216_102012	6216_10	166.455	-22.1546	2012	340	D	D6	0	0	0	5	6	0	0	0	0	0	0	0	2	0	3	1	0	0	0	14.1
1087	6229	6229_012013	6229_01	166.7079	-22.1446	2013	342	B	B1	0	0	0	0	0	0	0	0	0	1	1	0	0	0	3	0	0	0	0	30.6
1088	6229	6229_012014	6229_01	166.7079	-22.1446	2014	330	B	B1	0	0	0	0	1	0	0	0	0	1	1	0	0	0	2	0	3	0	0	30.6
1089	6229	6229_022013	6229_02	166.7068	-22.1473	2013	342	C	C2	0	0	0	0	0	0	0	0	0	2	1	0	0	0	7	0	0	0	0	30.4
1090	6229	6229_022014	6229_02	166.7068	-22.1473	2014	330	C	C2	0	0	0	0	0	0	0	0	0	2	1	0	0	0	8	0	1	0	0	30.4
1091	6229	6229_032013	6229_03	166.7041	-22.1446	2013	342	C	C3	0	0	0	0	0	0	0	0	0	0	0	0	0	0	6	0	0	0	0	30.3
1092	6229	6229_032014	6229_03	166.7041	-22.1446	2014	330	C	C3	0	0	0	0	1	0	0	0	0	2	1	0	0	0	9	0	0	0	0	30.3
1093	6229	6229_042013	6229_04	166.703	-22.1517	2013	342	C	C2	0	0	0	0	0	0	0	0	0	1	1	1	0	0	3	0	0	0	1	29.8
1094	6229	6229_042014	6229_04	166.703	-22.1517	2014	330	C	C2	0	0	0	0	0	0	0	0	0	0	0	0	0	0	3	0	3	0	0	29.8
1095	6229	6229_052013	6229_05	166.6918	-22.151	2013	342	B	B2	0	0	0	0	0	0	0	0	0	0	0	0	0	0	3	0	0	0	0	28.8
1096	6229	6229_052014	6229_05	166.6918	-22.151	2014	330	B	B2	0	0	0	0	0	0	0	0	0	0	0	0	0	0	0	0	2	0	0	28.8
1097	6229	6229_062013	6229_06	166.6981	-22.1518	2013	342	C	C2	0	0	0	0	0	0	0	0	0	0	0	0	0	0	5	0	1	0	0	29.3
1098	6229	6229_062014	6229_06	166.6981	-22.1518	2014	330	C	C2	0	0	0	0	0	0	0	0	0	0	0	0	1	0	2	0	0	0	0	29.3
1099	6229	6229_072013	6229_07	166.6984	-22.1552	2013	342	B	B2	0	0	0	0	0	0	0	0	0	0	0	2	0	0	0	0	0	0	0	29.2
1100	6229	6229_072014	6229_07	166.6984	-22.1552	2014	330	B	B2	0	0	0	0	0	0	0	0	0	1	1	1	0	0	0	0	0	0	0	29.2
1101	6229	6229_082013	6229_08	166.6997	-22.16	2013	342	B	B2	0	0	0	0	0	0	0	0	0	0	0	0	0	0	0	0	2	0	2	29.1
1102	6229	6229_082014	6229_08	166.6997	-22.16	2014	330	B	B2	0	0	0	0	0	0	0	0	0	2	1	0	0	0	0	0	0	0	0	29.1
1103	6229	6229_092013	6229_09	166.6944	-22.1587	2013	342	B	B1	0	0	0	2	0	0	0	0	0	0	0	0	0	0	0	0	2	0	1	28.6
1104	6229	6229_092014	6229_09	166.6944	-22.1587	2014	330	B	B1	0	0	0	0	0	0	0	0	0	0	0	0	0	0	0	0	0	0	0	28.6
1105	6229	6229_102013	6229_10	166.6915	-22.1582	2013	342	B	B1	0	0	0	0	1	1	1	0	0	0	0	0	0	0	0	0	1	0	0	28.4
1106	6229	6229_102014	6229_10	166.6915	-22.1582	2014	330	B	B1	0	0	0	0	0	0	0	0	0	0	0	0	0	0	0	0	0	0	0	28.4
1107	6252	6252_012011	6252_01	166.3604	-22.1731	2011	344	D	D2	0	0	0	1	0	0	0	0	0	0	0	0	4	0	1	0	0	0	0	15.2
1108	6252	6252_012012	6252_01	166.3604	-22.1731	2012	346	D	D3	4	1	3	10	2	0	0	0	0	0	0	0	4	0	1	0	0	0	0	15.2
1109	6252	6252_012013	6252_01	166.3604	-22.1731	2013	345	D	D3	0	0	7	13	2	0	0	0	0	0	0	1	4	0	0	0	0	0	0	15.2
1110	6252	6252_012014	6252_01	166.3604	-22.1731	2014	342	D	D3	4	1	4	2	2	0	0	0	0	0	0	3	2	0	0	0	0	0	0	15.2
1111	6252	6252_012015	6252_01	166.3604	-22.1731	2015	341	D	D3	1	1	2	8	2	0	0	0	0	0	0	1	3	0	0	0	0	0	0	15.2
1112	6252	6252_022011	6252_02	166.3571	-22.1745	2011	344	D	D5	0	0	0	4	2	0	0	0	0	0	0	0	3	0	0	0	0	0	0	15.3
1113	6252	6252_022012	6252_02	166.3571	-22.1745	2012	346	D	D5	0	0	0	4	2	0	0	0	0	0	0	3	3	0	0	0	0	0	0	15.3
1114	6252	6252_022013	6252_02	166.3571	-22.1745	2013	345	D	D5	2	1	3	7	4	0	0	0	0	0	0	0	4	0	0	0	0	0	0	15.3
1115	6252	6252_022014	6252_02	166.3571	-22.1745	2014	342	D	D5	2	1	2	6	3	0	0	0	0	0	0	1	5	0	0	0	0	0	0	15.3
1116	6252	6252_022015	6252_02	166.3571	-22.1745	2015	341	D	D5	0	0	1	5	3	0	0	0	0	0	0	1	3	0	0	0	0	0	0	15.3
1117	6252	6252_032011	6252_03	166.3587	-22.1757	2011	344	D	D3	0	0	0	1	3	0	0	0	0	0	0	0	5	0	0	0	0	1	0	15.1
1118	6252	6252_032012	6252_03	166.3587	-22.1757	2012	346	D	D3	0	0	0	4	2	0	0	0	0	0	0	1	3	0	0	0	0	1	0	15.1
1119	6252	6252_032013	6252_03	166.3587	-22.1757	2013	345	D	D3	0	0	7	9	3	0	0	0	0	0	0	5	5	0	0	0	0	0	0	15.1
1120	6252	6252_032014	6252_03	166.3587	-22.1757	2014	342	D	D3	0	0	0	6	2	0	0	0	0	0	0	0	6	0	0	0	0	0	0	15.1
1121	6252	6252_032015	6252_03	166.3587	-22.1757	2015	341	D	D3	2	1	1	7	3	0	0	0	0	0	0	0	3	0	0	0	0	0	1	15.1
1122	6252	6252_042011	6252_04	166.3543	-22.1782	2011	344	D	D3	0	0	0	4	3	2	1	0	0	0	0	2	5	0	2	0	0	1	0	15.2
1123	6252	6252_042012	6252_04	166.3543	-22.1782	2012	346	D	D3	0	0	0	0	1	4	1	0	0	0	0	1	3	0	0	0	0	2	0	15.2
1124	6252	6252_042013	6252_04	166.3543	-22.1782	2013	347	D	D3	0	0	0	14	2	0	0	0	0	0	0	2	6	0	0	0	0	5	0	15.2
1125	6252	6252_042014	6252_04	166.3543	-22.1782	2014	342	D	D3	0	0	0	2	3	1	1	0	0	0	0	0	6	0	0	0	0	2	0	15.2
1126	6252	6252_042015	6252_04	166.3543	-22.1782	2015	341	D	D3	0	0	0	13	2	0	0	0	0	0	0	2	5	0	0	0	0	0	0	15.2
1127	6252	6252_052011	6252_05	166.3476	-22.1783	2011	344	B	B4	0	0	0	1	2	2	1	0	0	0	0	2	3	0	1	0	0	2	0	15.6
1128	6252	6252_052012	6252_05	166.3476	-22.1783	2012	346	B	B4	0	0	0	6	2	2	1	0	0	0	0	3	0	0	2	0	0	1	0	15.6
1129	6252	6252_052013	6252_05	166.3476	-22.1783	2013	345	B	B4	0	0	0	6	5	3	1	0	0	0	0	2	4	0	0	0	0	1	0	15.6
1130	6252	6252_052014	6252_05	166.3476	-22.1783	2014	342	B	B4	0	0	0	9	3	0	0	0	0	0	0	0	5	0	0	0	0	1	0	15.6
1131	6252	6252_052015	6252_05	166.3476	-22.1783	2015	341	B	B4	0	0	0	13	4	0	0	0	0	0	0	0	3	0	0	0	0	0	1	15.6
1132	6252	6252_062011	6252_06	166.346	-22.1648	2011	344	D	D2	0	0	0	0	0	0	0	0	0	0	0	1	3	0	0	0	0	0	0	16.9
1133	6252	6252_072011	6252_07	166.352	-22.17	2011	344	B	B4	0	0	0	3	0	0	0	0	0	0	0	2	3	0	0	0	0	1	1	16
1134	6252	6252_072012	6252_07	166.352	-22.17	2012	346	B	B4	0	0	0	2	3	0	0	0	0	0	0	2	2	0	0	0	0	1	1	16
1135	6252	6252_072013	6252_07	166.352	-22.17	2013	345	B	B4	0	0	3	8	5	0	0	0	0	0	0	0	3	0	0	0	0	1	0	16
1136	6252	6252_072014	6252_07	166.352	-22.17	2014	342	B	B4	0	0	5	3	0	0	0	0	0	0	0	1	2	0	0	0	0	1	1	16
1137	6252	6252_082011	6252_08	166.3552	-22.1653	2011	344	A	A4	0	0	4	2	1	0	0	0	0	0	0	0	2	0	0	0	0	1	0	16.2
1138	6252	6252_082012	6252_08	166.3552	-22.1653	2012	346	A	A4	0	0	0	5	1	0	0	0	0	0	0	0	4	0	0	0	0	0	0	16.2
1139	6252	6252_082013	6252_08	166.3552	-22.1653	2013	345	A	A4	0	0	1	8	1	0	0	0	0	0	0	0	3	0	2	0	0	1	0	16.2
1140	6252	6252_082014	6252_08	166.3552	-22.1653	2014	342	A	A4	0	0	1	5	0	0	0	0	0	0	0	1	3	0	2	0	0	1	0	16.2
1141	6252	6252_082015	6252_08	166.3552	-22.1653	2015	341	A	A4	0	0	3	13	3	0	0	0	0	0	0	0	4	0	4	0	0	0	0	16.2
1142	6252	6252_092011	6252_09	166.3576	-22.1676	2011	344	D	D6	0	0	4	3	0	0	0	0	0	0	0	0	1	0	0	0	0	0	0	15.9
1143	6252	6252_092012	6252_09	166.3576	-22.1676	2012	346	D	D6	3	1	8	5	3	0	0	0	0	0	0	0	0	0	0	0	0	0	0	15.9
1144	6252	6252_092013	6252_09	166.3576	-22.1676	2013	345	D	D6	0	0	0	8	6	0	0	0	0	0	0	2	3	0	0	0	0	0	0	15.9
1145	6252	6252_092014	6252_09	166.3576	-22.1676	2014	342	D	D6	0	0	3	5	4	0	0	0	0	0	0	2	4	0	0	0	0	0	0	15.9
1146	6252	6252_092015	6252_09	166.3576	-22.1676	2015	341	D	D6	1	1	4	6	5	0	0	0	0	0	0	0	3	0	3	0	0	0	0	15.9
1147	6252	6252_102011	6252_10	166.3594	-22.1643	2011	344	A	A3	0	0	1	0	0	0	0	0	0	1	1	0	3	0	0	0	0	1	0	16.1
1148	6252	6252_102012	6252_10	166.3594	-22.1643	2012	346	A	A3	0	0	3	0	0	0	0	0	0	0	0	0	2	0	1	0	0	0	0	16.1
1149	6252	6252_102013	6252_10	166.3594	-22.1643	2013	345	A	A3	3	1	1	8	1	0	0	0	0	0	0	0	3	0	2	0	0	0	0	16.1
1150	6252	6252_102014	6252_10	166.3594	-22.1643	2014	342	A	A3	0	0	3	5	1	0	0	0	0	0	0	0	2	0	4	0	0	0	0	16.1
1151	6252	6252_102015	6252_10	166.3594	-22.1643	2015	341	A	A3	1	1	0	6	1	0	0	0	0	0	0	2	3	0	7	0	0	0	0	16.1
1152	6252	6252_112012	6252_11	166.3597	-22.1779	2012	316	D	D2	0	0	0	7	1	0	0	0	0	0	0	3	3	0	0	0	0	1	0	14.9
1153	6252	6252_112013	6252_11	166.3597	-22.1779	2013	345	D	D2	1	1	0	7	3	0	0	0	0	0	0	2	9	0	0	0	0	0	0	14.9
1154	6252	6252_112014	6252_11	166.3597	-22.1779	2014	342	D	D2	0	0	0	4	2	0	0	0	0	0	0	1	3	0	0	0	0	2	0	14.9
1155	6252	6252_112015	6252_11	166.3597	-22.1779	2015	341	D	D2	0	0	2	6	2	0	0	0	0	0	0	2	4	0	0	0	0	1	0	14.9
1156	6252	6252_122015	6252_12	166.351	-22.1725	2015	341	B	B5	0	0	0	7	4	2	1	0	0	0	0	2	3	0	1	0	0	2	1	15.9
1157	6256	6256_012013	6256_01	166.4245	-22.1664	2013	348	A	A4	0	0	2	0	2	0	0	0	0	0	0	0	2	0	3	0	0	0	0	13.1
1158	6256	6256_012014	6256_01	166.4245	-22.1664	2014	350	A	A4	5	1	7	0	4	1	1	0	0	0	0	0	1	0	2	1	0	0	0	13.1
1159	6256	6256_012015	6256_01	166.4245	-22.1664	2015	347	A	A4	1	1	7	0	0	0	0	0	0	0	0	0	2	0	2	0	0	0	0	13.1
1160	6256	6256_022013	6256_02	166.426	-22.1643	2013	348	A	A4	0	0	3	0	2	0	0	0	0	0	0	0	1	0	3	1	0	0	0	13.3
1161	6256	6256_022014	6256_02	166.426	-22.1643	2014	350	A	A4	0	0	7	0	2	1	1	0	0	0	0	0	1	0	1	1	0	0	0	13.3
1162	6256	6256_022015	6256_02	166.426	-22.1643	2015	347	A	A4	0	0	4	0	3	1	1	0	0	0	0	0	0	0	3	0	0	0	0	13.3
1163	6256	6256_032013	6256_03	166.4342	-22.1666	2013	348	D	D5	0	0	5	0	0	0	0	0	0	0	0	0	1	0	6	0	0	0	0	12.9
1164	6256	6256_032014	6256_03	166.4342	-22.1666	2014	350	D	D5	0	0	6	0	2	0	0	0	0	0	0	0	1	0	1	2	0	0	0	12.9
1165	6256	6256_032015	6256_03	166.4342	-22.1666	2015	347	D	D5	0	0	4	0	4	0	0	0	0	0	0	0	0	0	1	0	0	0	0	12.9
1166	6256	6256_042013	6256_04	166.4338	-22.1742	2013	348	A	A3	0	0	6	0	0	0	0	0	0	0	0	0	1	10	8	1	0	0	0	12.1
1167	6256	6256_042014	6256_04	166.4338	-22.1742	2014	350	A	A3	0	0	8	0	10	0	0	0	0	0	0	0	0	5	4	1	0	0	0	12.1
1168	6256	6256_042015	6256_04	166.4338	-22.1742	2015	347	A	A3	0	0	3	0	1	0	0	0	0	0	0	0	1	7	3	1	0	0	0	12.1
1169	6256	6256_052013	6256_05	166.4305	-22.1752	2013	348	A	A4	0	0	0	2	6	1	1	0	0	0	0	0	4	0	2	1	0	0	0	12
1170	6256	6256_052014	6256_05	166.4305	-22.1752	2014	350	A	A4	3	1	3	0	3	1	1	0	0	0	0	0	2	4	3	1	0	0	0	12
1171	6256	6256_052015	6256_05	166.4305	-22.1752	2015	347	A	A4	0	0	1	0	2	0	0	0	0	0	0	0	3	0	2	1	0	0	0	12
1172	6256	6256_062013	6256_06	166.4357	-22.1807	2013	348	A	A4	0	0	4	0	0	0	0	0	0	0	0	0	0	0	4	1	0	0	0	11.3
1173	6256	6256_062014	6256_06	166.4357	-22.1807	2014	350	A	A4	0	0	4	0	0	0	0	0	0	0	0	0	1	0	0	1	0	0	0	11.3
1174	6256	6256_062015	6256_06	166.4357	-22.1807	2015	347	A	A4	0	0	3	0	0	0	0	0	0	0	0	0	0	0	4	0	0	0	0	11.3
1175	6256	6256_072013	6256_07	166.4361	-22.1846	2013	348	F	F2	0	0	3	0	1	0	0	0	0	0	0	0	1	0	0	0	0	0	0	10.9
1176	6256	6256_072014	6256_07	166.4361	-22.1846	2014	350	F	F2	0	0	4	0	1	0	0	0	0	0	0	0	0	0	0	0	0	0	0	10.9
1177	6256	6256_072015	6256_07	166.4361	-22.1846	2015	347	F	F2	0	0	8	1	1	0	0	0	0	0	0	0	0	0	0	0	0	0	0	10.9
1178	6256	6256_082013	6256_08	166.438	-22.1937	2013	348	F	F2	0	0	5	0	2	0	0	0	0	0	0	0	0	10	2	0	0	0	0	9.9
1179	6256	6256_082014	6256_08	166.438	-22.1937	2014	350	F	F2	0	0	6	0	2	0	0	0	0	0	0	0	0	5	4	1	0	0	0	9.9
1180	6256	6256_082015	6256_08	166.438	-22.1937	2015	347	F	F2	0	0	13	0	0	0	0	0	0	0	0	0	0	10	0	0	0	0	0	9.9
1181	6256	6256_092013	6256_09	166.4329	-22.1921	2013	348	A	A4	0	0	4	1	1	0	0	0	0	0	0	0	0	0	4	0	0	0	0	10.1
1182	6256	6256_092014	6256_09	166.4329	-22.1921	2014	350	A	A4	0	0	2	0	1	0	0	0	0	0	0	0	0	4	5	0	0	0	0	10.1
1183	6256	6256_092015	6256_09	166.4329	-22.1921	2015	347	A	A4	0	0	1	0	0	0	0	0	0	0	0	0	0	0	4	0	0	0	0	10.1
1184	6256	6256_102013	6256_10	166.4291	-22.1949	2013	348	D	D5	2	1	2	3	1	0	0	0	0	0	0	0	0	0	2	0	0	0	0	9.9
1185	6256	6256_102014	6256_10	166.4291	-22.1949	2014	350	D	D5	6	1	0	0	1	0	0	0	0	0	0	0	1	0	3	0	0	0	0	9.9
1186	6256	6256_102015	6256_10	166.4291	-22.1949	2015	347	D	D5	2	1	2	1	1	0	0	0	0	0	0	0	1	0	3	0	0	0	0	9.9
1187	6257	6257_012012	6257_01	166.4569	-22.167	2012	332	F	F2	3	1	6	5	1	0	0	0	0	0	0	0	1	0	1	0	0	0	0	12.8
1188	6257	6257_012013	6257_01	166.4569	-22.167	2013	334	F	F2	1	1	2	2	1	0	0	0	0	0	0	3	2	4	3	0	0	0	0	12.8
1189	6257	6257_022012	6257_02	166.4499	-22.1649	2012	332	D	D3	1	1	0	3	5	0	0	0	0	0	0	0	3	0	3	0	0	0	0	13
1190	6257	6257_022013	6257_02	166.4499	-22.1649	2013	334	D	D3	2	1	0	2	1	0	0	0	0	0	0	0	2	0	3	0	0	1	0	13
1191	6257	6257_032012	6257_03	166.4464	-22.167	2012	332	A	A3	0	0	5	0	3	0	0	0	0	0	0	1	0	0	3	0	0	0	0	12.8
1192	6257	6257_032013	6257_03	166.4464	-22.167	2013	334	A	A3	1	1	6	4	2	0	0	0	0	0	0	0	1	0	2	0	0	0	1	12.8
1193	6257	6257_042012	6257_04	166.4509	-22.1696	2012	332	A	A1	0	0	7	0	0	0	0	0	0	0	0	0	0	0	1	0	0	0	0	12.5
1194	6257	6257_042013	6257_04	166.4509	-22.1696	2013	334	A	A1	2	1	1	3	2	0	0	0	0	0	0	0	0	0	2	0	0	1	0	12.5
1195	6257	6257_052012	6257_05	166.4545	-22.173	2012	332	D	D2	2	1	1	0	1	1	1	0	0	0	0	0	1	0	0	0	0	0	0	12.1
1196	6257	6257_052013	6257_05	166.4545	-22.173	2013	334	D	D2	0	0	3	3	1	0	0	0	0	0	0	2	2	0	0	0	0	1	0	12.1
1197	6257	6257_062012	6257_06	166.4509	-22.1768	2012	332	A	A1	2	1	4	0	1	1	1	0	0	0	0	0	1	0	1	0	0	0	0	11.7
1198	6257	6257_062013	6257_06	166.4509	-22.1768	2013	334	A	A1	0	0	2	3	1	1	1	0	0	0	0	0	1	0	2	0	0	0	0	11.7
1199	6257	6257_072012	6257_07	166.4412	-22.1798	2012	332	A	A5	0	0	0	3	1	0	0	0	0	0	0	0	2	0	2	0	0	0	0	11.4
1200	6257	6257_072013	6257_07	166.4412	-22.1798	2013	334	A	A5	0	0	4	4	0	0	0	0	0	0	0	0	1	0	4	0	0	0	0	11.4
1201	6257	6257_082012	6257_08	166.4439	-22.1754	2012	332	A	A3	0	0	4	1	2	0	0	0	0	0	0	0	1	0	3	0	0	0	0	11.8
1202	6257	6257_082013	6257_08	166.4439	-22.1754	2013	334	A	A3	0	0	4	3	1	0	0	0	0	0	0	0	4	0	1	1	0	0	0	11.8
1203	6257	6257_092012	6257_09	166.4417	-22.1704	2012	332	D	D2	0	0	9	4	1	0	0	0	0	0	0	0	0	0	4	0	0	0	0	12.4
1204	6257	6257_092013	6257_09	166.4417	-22.1704	2013	334	D	D2	2	1	5	3	1	0	0	0	0	0	0	0	0	0	3	0	0	0	0	12.4
1205	6257	6257_102012	6257_10	166.4412	-22.1662	2012	332	D	D2	1	1	2	5	1	0	0	0	0	0	0	0	1	0	0	0	0	0	0	12.9
1206	6257	6257_102013	6257_10	166.4412	-22.1662	2013	334	D	D2	0	0	5	3	2	0	0	0	0	0	0	1	1	0	0	0	0	0	0	12.9
1207	6268	6268_012011	6268_01	166.6638	-22.1672	2011	338	C	C2	0	0	0	0	0	0	0	0	0	2	1	1	0	0	7	0	2	0	1	25.4
1208	6268	6268_012012	6268_01	166.6638	-22.1672	2012	330	C	C2	0	0	0	0	0	0	0	0	0	3	1	0	0	0	15	0	0	0	0	25.4
1209	6268	6268_012013	6268_01	166.6638	-22.1672	2013	342	C	C2	0	0	0	0	0	0	0	0	0	6	1	0	0	0	9	0	4	0	0	25.4
1210	6268	6268_012014	6268_01	166.6638	-22.1672	2014	333	C	C2	0	0	0	0	0	0	0	3	1	1	1	0	0	0	11	0	2	0	0	25.4
1211	6268	6268_012015	6268_01	166.6638	-22.1672	2015	333	C	C2	0	0	0	0	0	0	0	1	1	2	1	0	1	0	16	0	1	0	0	25.4
1212	6268	6268_022011	6268_02	166.6553	-22.1684	2011	338	C	C4	0	0	0	2	0	0	0	0	0	0	0	0	0	0	3	0	2	0	0	24.6
1213	6268	6268_022012	6268_02	166.6553	-22.1684	2012	330	C	C4	0	0	0	1	1	0	0	0	0	0	0	0	0	0	5	0	2	0	0	24.6
1214	6268	6268_022013	6268_02	166.6553	-22.1684	2013	342	C	C4	0	0	0	0	0	0	0	0	0	0	0	0	0	0	5	0	3	0	1	24.6
1215	6268	6268_022014	6268_02	166.6553	-22.1684	2014	333	C	C4	0	0	0	2	2	0	0	0	0	0	0	1	0	0	6	0	3	0	1	24.6
1216	6268	6268_022015	6268_02	166.6553	-22.1684	2015	333	C	C4	0	0	0	0	5	0	0	0	0	1	1	2	0	0	2	0	2	0	0	24.6
1217	6268	6268_032011	6268_03	166.654	-22.1713	2011	338	C	C2	0	0	0	2	0	0	0	0	0	1	1	0	0	0	3	0	2	1	0	24.3
1218	6268	6268_032012	6268_03	166.654	-22.1713	2012	330	C	C2	0	0	0	0	0	0	0	0	0	2	1	0	1	0	6	0	3	0	0	24.3
1219	6268	6268_032013	6268_03	166.654	-22.1713	2013	342	C	C2	0	0	0	0	1	0	0	0	0	0	0	0	2	0	4	0	4	0	0	24.3
1220	6268	6268_032014	6268_03	166.654	-22.1713	2014	333	C	C2	0	0	0	0	0	0	0	0	0	1	1	0	0	0	8	0	0	0	0	24.3
1221	6268	6268_032015	6268_03	166.654	-22.1713	2015	333	C	C2	0	0	0	0	0	0	0	0	0	1	1	0	0	0	8	0	0	0	0	24.3
1222	6268	6268_042011	6268_04	166.6509	-22.1731	2011	338	B	B2	0	0	0	2	0	0	0	0	0	1	1	1	0	0	0	0	2	0	1	23.9
1223	6268	6268_042012	6268_04	166.6509	-22.1731	2012	330	B	B2	0	0	0	2	0	0	0	0	0	3	1	0	0	0	0	0	2	0	0	23.9
1224	6268	6268_042013	6268_04	166.6509	-22.1731	2013	342	B	B2	0	0	0	0	0	0	0	0	0	0	0	0	2	0	0	0	5	0	0	23.9
1225	6268	6268_042014	6268_04	166.6509	-22.1731	2014	333	B	B2	0	0	0	0	0	0	0	0	0	0	0	1	0	0	0	0	4	0	0	23.9
1226	6268	6268_042015	6268_04	166.6509	-22.1731	2015	333	B	B2	0	0	0	0	0	0	0	0	0	0	0	1	2	0	0	0	2	0	2	23.9
1227	6268	6268_052011	6268_05	166.6539	-22.1765	2011	338	C	C3	0	0	0	0	0	0	0	0	0	0	0	0	0	0	0	0	1	0	0	24
1228	6268	6268_052012	6268_05	166.6539	-22.1765	2012	330	C	C3	0	0	0	1	0	0	0	0	0	0	0	0	4	0	2	0	2	0	0	24
1229	6268	6268_052013	6268_05	166.6539	-22.1765	2013	342	C	C3	0	0	0	2	0	0	0	0	0	0	0	0	0	0	3	0	2	0	0	24
1230	6268	6268_052014	6268_05	166.6539	-22.1765	2014	333	C	C3	0	0	0	1	0	0	0	0	0	0	0	0	2	0	0	0	4	0	0	24
1231	6268	6268_052015	6268_05	166.6539	-22.1765	2015	333	C	C3	0	0	0	2	0	0	0	0	0	1	1	0	0	0	0	0	3	0	0	24
1232	6268	6268_062011	6268_06	166.6574	-22.178	2011	338	B	B2	0	0	0	0	0	0	0	0	0	1	1	2	0	0	0	0	2	0	0	24.3
1233	6268	6268_062012	6268_06	166.6574	-22.178	2012	330	B	B2	0	0	0	2	0	0	0	0	0	0	0	0	0	0	0	0	2	0	0	24.3
1234	6268	6268_062013	6268_06	166.6574	-22.178	2013	342	B	B2	0	0	0	0	0	0	0	0	0	2	1	0	0	0	0	0	4	0	0	24.3
1235	6268	6268_062014	6268_06	166.6574	-22.178	2014	333	B	B2	0	0	0	0	0	0	0	0	0	1	1	1	0	0	0	0	4	2	0	24.3
1236	6268	6268_062015	6268_06	166.6574	-22.178	2015	333	B	B2	0	0	0	0	0	0	0	0	0	0	0	0	6	0	1	0	6	0	0	24.3
1237	6268	6268_072011	6268_07	166.6626	-22.1764	2011	338	C	C4	0	0	0	0	1	0	0	0	0	1	1	1	0	0	0	0	2	1	0	24.8
1238	6268	6268_072012	6268_07	166.6626	-22.1764	2012	330	C	C4	0	0	0	1	1	0	0	1	1	4	1	0	0	0	0	0	3	0	0	24.8
1239	6268	6268_072013	6268_07	166.6626	-22.1764	2013	342	C	C4	0	0	0	0	0	0	0	0	0	1	1	1	0	0	2	0	0	0	0	24.8
1240	6268	6268_072014	6268_07	166.6626	-22.1764	2014	333	C	C4	0	0	0	0	0	0	0	0	0	0	0	2	0	0	0	0	2	0	0	24.8
1241	6268	6268_072015	6268_07	166.6626	-22.1764	2015	333	C	C4	0	0	0	7	0	0	0	0	0	0	0	0	0	0	0	0	2	0	0	24.8
1242	6268	6268_082011	6268_08	166.6641	-22.1744	2011	338	B	B2	0	0	0	2	2	0	0	0	0	1	1	1	0	0	6	0	1	0	2	25.1
1243	6268	6268_082012	6268_08	166.6641	-22.1744	2012	330	B	B2	0	0	0	3	2	0	0	0	0	1	1	0	0	0	7	0	3	0	0	25.1
1244	6268	6268_082013	6268_08	166.6641	-22.1744	2013	342	B	B2	0	0	0	0	1	0	0	2	1	1	1	0	0	0	7	0	0	0	1	25.1
1245	6268	6268_082014	6268_08	166.6641	-22.1744	2014	333	B	B2	0	0	0	0	1	0	0	0	0	1	1	0	0	0	5	0	2	0	1	25.1
1246	6268	6268_082015	6268_08	166.6641	-22.1744	2015	333	B	B2	0	0	0	3	2	0	0	0	0	0	0	0	0	0	2	0	3	1	0	25.1
1247	6268	6268_092011	6268_09	166.665	-22.1721	2011	338	C	C4	0	0	0	1	0	0	0	0	0	1	1	0	0	0	6	0	2	0	0	25.3
1248	6268	6268_092012	6268_09	166.665	-22.1721	2012	330	C	C4	0	0	0	0	0	0	0	1	1	3	1	0	0	0	8	0	2	0	0	25.3
1249	6268	6268_092013	6268_09	166.665	-22.1721	2013	342	C	C4	0	0	0	0	0	0	0	0	0	2	1	0	0	0	10	0	0	0	0	25.3
1250	6268	6268_092014	6268_09	166.665	-22.1721	2014	333	C	C4	0	0	0	3	0	0	0	0	0	0	0	0	0	0	6	0	1	0	0	25.3
1251	6268	6268_092015	6268_09	166.665	-22.1721	2015	333	C	C4	0	0	0	0	0	0	0	0	0	0	0	0	0	0	5	0	1	1	1	25.3
1252	6268	6268_102011	6268_10	166.6682	-22.167	2011	338	B	B2	0	0	0	0	0	0	0	0	0	2	1	0	0	0	0	0	2	1	0	25.8
1253	6268	6268_102012	6268_10	166.6682	-22.167	2012	330	B	B2	0	0	0	0	0	0	0	0	0	4	1	0	0	0	0	0	0	0	1	25.8
1254	6268	6268_102013	6268_10	166.6682	-22.167	2013	342	B	B2	0	0	0	0	0	0	0	0	0	4	1	0	0	0	0	0	3	0	2	25.8
1255	6268	6268_102014	6268_10	166.6682	-22.167	2014	333	B	B2	0	0	0	0	0	0	0	0	0	5	1	0	0	0	0	0	0	0	1	25.8
1256	6268	6268_102015	6268_10	166.6682	-22.167	2015	333	B	B2	0	0	0	0	0	0	0	0	0	3	1	0	0	0	0	0	2	2	4	25.8
1257	6270	6270_012013	6270_01	166.6972	-22.1636	2013	341	B	B1	0	0	0	0	0	0	0	0	0	0	0	0	0	0	0	0	0	0	0	28.6
1258	6270	6270_012014	6270_01	166.6972	-22.1636	2014	348	B	B1	0	0	0	0	0	0	0	0	0	0	0	0	0	0	0	0	0	0	0	28.6
1259	6270	6270_012015	6270_01	166.6972	-22.1636	2015	343	B	B1	0	0	0	0	0	0	0	0	0	0	0	0	0	0	0	0	0	0	0	28.6
1260	6270	6270_022013	6270_02	166.7006	-22.168	2013	341	B	B1	0	0	0	0	0	0	0	0	0	0	0	0	0	0	0	0	0	0	0	28.7
1261	6270	6270_022014	6270_02	166.7006	-22.168	2014	348	B	B1	0	0	0	0	0	0	0	0	0	0	0	0	0	0	0	0	0	0	0	28.7
1262	6270	6270_022015	6270_02	166.7006	-22.168	2015	343	B	B1	0	0	0	0	0	0	0	0	0	0	0	0	0	0	0	0	0	0	0	28.7
1263	6270	6270_032013	6270_03	166.7069	-22.1679	2013	341	C	C3	0	0	0	0	0	0	0	0	0	0	0	0	0	0	3	0	0	0	0	29.3
1264	6270	6270_032014	6270_03	166.7069	-22.1679	2014	348	C	C3	0	0	0	4	0	0	0	0	0	0	0	0	0	0	6	0	0	0	0	29.3
1265	6270	6270_032015	6270_03	166.7069	-22.1679	2015	343	C	C3	0	0	0	3	0	0	0	0	0	0	0	0	0	0	5	0	0	0	0	29.3
1266	6270	6270_042013	6270_04	166.7088	-22.1748	2013	341	D	D3	0	0	0	3	0	0	0	0	0	0	0	0	0	0	8	0	0	0	0	29.2
1267	6270	6270_042014	6270_04	166.7088	-22.1748	2014	348	D	D3	0	0	0	2	0	0	0	0	0	1	1	0	0	0	10	0	0	0	0	29.2
1268	6270	6270_052013	6270_05	166.705	-22.1771	2013	341	D	D3	0	0	0	0	0	0	0	0	0	1	1	0	0	0	8	0	0	0	0	28.7
1269	6270	6270_052014	6270_05	166.705	-22.1771	2014	348	D	D3	0	0	0	0	0	0	0	0	0	1	1	0	0	0	9	0	0	0	0	28.7
1270	6270	6270_052015	6270_05	166.705	-22.1771	2015	343	D	D3	0	0	0	0	0	0	0	0	0	2	1	0	0	0	7	0	0	0	0	28.7
1271	6270	6270_062013	6270_06	166.702	-22.1736	2013	341	B	B1	0	0	0	0	0	0	0	0	0	3	1	0	0	0	3	0	3	0	0	28.6
1272	6270	6270_062014	6270_06	166.702	-22.1736	2014	348	B	B1	0	0	0	0	0	0	0	0	0	1	1	0	0	0	3	0	1	0	0	28.6
1273	6270	6270_062015	6270_06	166.702	-22.1736	2015	343	B	B1	0	0	0	0	0	0	0	0	0	2	1	0	0	0	2	0	2	0	0	28.6
1274	6270	6270_072013	6270_07	166.6948	-22.1671	2013	341	B	B1	0	0	0	0	0	0	0	0	0	0	0	0	0	0	0	0	2	0	0	28.2
1275	6270	6270_072014	6270_07	166.6948	-22.1671	2014	348	B	B1	0	0	0	0	0	0	0	0	0	1	1	0	0	0	0	0	3	0	0	28.2
1276	6270	6270_072015	6270_07	166.6948	-22.1671	2015	343	B	B1	0	0	0	0	0	0	0	0	0	0	0	0	0	0	0	0	1	0	0	28.2
1277	6270	6270_082013	6270_08	166.6927	-22.1713	2013	341	C	C3	0	0	0	0	0	0	0	0	0	1	1	0	0	0	7	0	0	0	0	27.8
1278	6270	6270_082014	6270_08	166.6927	-22.1713	2014	348	C	C3	0	0	0	0	0	0	0	0	0	0	0	0	0	0	7	0	0	0	0	27.8
1279	6270	6270_082015	6270_08	166.6927	-22.1713	2015	343	C	C3	0	0	0	0	0	0	0	0	0	1	1	0	0	0	6	0	0	0	0	27.8
1280	6270	6270_092013	6270_09	166.6926	-22.1765	2013	341	C	C4	0	0	0	0	0	0	0	0	0	3	1	0	0	0	3	0	3	0	0	27.6
1281	6270	6270_092014	6270_09	166.6926	-22.1765	2014	348	C	C4	0	0	0	0	0	0	0	0	0	1	1	0	0	0	5	0	1	0	0	27.6
1282	6270	6270_092015	6270_09	166.6926	-22.1765	2015	343	C	C4	0	0	0	0	0	0	0	0	0	2	1	0	0	0	5	0	2	0	0	27.6
1283	6270	6270_102013	6270_10	166.6989	-22.1778	2013	341	C	C3	0	0	0	0	0	0	0	0	0	0	0	0	0	0	7	0	0	0	0	28.1
1284	6270	6270_102014	6270_10	166.6989	-22.1778	2014	348	C	C3	0	0	0	0	0	0	0	0	0	0	0	0	0	0	7	0	0	0	0	28.1
1285	6270	6270_102015	6270_10	166.6989	-22.1778	2015	343	C	C3	0	0	0	0	0	0	0	0	0	0	0	0	0	0	5	0	0	0	0	28.1
1286	6271	6271_012013	6271_01	166.7212	-22.1693	2013	334	C	C3	0	0	0	0	0	0	0	0	0	0	0	0	0	0	6	0	0	0	0	30.6
1287	6271	6271_022013	6271_02	166.7229	-22.1733	2013	334	C	C2	0	0	0	0	1	0	0	0	0	0	0	0	0	0	6	0	0	0	0	30.6
1288	6271	6271_032013	6271_03	166.7268	-22.1741	2013	334	C	C2	0	0	0	0	0	0	0	0	0	0	0	0	0	0	4	0	0	0	0	30.9
1289	6271	6271_042013	6271_04	166.7181	-22.1693	2013	334	B	B1	0	0	0	0	0	0	0	0	0	0	0	0	0	0	0	0	0	0	0	30.3
1290	6271	6271_052013	6271_05	166.723	-22.1787	2013	334	E	E4	0	0	0	0	0	0	0	0	0	0	0	0	0	0	9	0	0	0	0	30.4
1291	6271	6271_062013	6271_06	166.7178	-22.1789	2013	334	C	C3	0	0	0	0	0	0	0	0	0	0	0	0	0	0	12	0	0	0	0	29.9
1292	6271	6271_072013	6271_07	166.7113	-22.1793	2013	334	D	D3	0	0	0	0	0	0	0	0	0	0	0	0	0	0	17	0	0	0	0	29.2
1293	6271	6271_082013	6271_08	166.7163	-22.1745	2013	334	C	C3	0	0	0	0	0	0	0	0	0	0	0	0	0	0	12	0	0	0	0	29.9
1294	6271	6271_092013	6271_09	166.7154	-22.1688	2013	334	B	B1	0	0	0	0	1	0	0	0	0	0	0	0	0	0	1	0	0	0	0	30.1
1295	6271	6271_102013	6271_10	166.712	-22.1723	2013	334	C	C3	0	0	0	2	0	0	0	0	0	0	0	1	0	0	0	0	1	0	0	29.6
1296	6272	6272_012010	6272_01	166.7325	-22.179	2010	315	C	C3	0	0	0	0	0	0	0	0	0	0	0	0	0	0	7	0	0	0	0	31.2
1297	6272	6272_012011	6272_01	166.7325	-22.179	2011	309	C	C3	0	0	0	0	0	0	0	2	1	0	0	0	0	0	6	0	0	0	0	31.2
1298	6272	6272_012012	6272_01	166.7325	-22.179	2012	308	C	C3	0	0	0	0	0	0	0	0	0	1	1	1	0	0	9	0	0	0	0	31.2
1299	6272	6272_012013	6272_01	166.7325	-22.179	2013	315	C	C3	0	0	0	0	0	0	0	0	0	0	0	0	0	0	7	0	0	0	0	31.2
1300	6272	6272_012014	6272_01	166.7325	-22.179	2014	312	C	C3	0	0	0	0	0	0	0	0	0	0	0	0	0	0	8	0	0	0	0	31.2
1301	6272	6272_012015	6272_01	166.7325	-22.179	2015	283	C	C3	0	0	0	0	0	0	0	0	0	0	0	0	0	0	10	0	0	0	0	31.2
1302	6272	6272_022010	6272_02	166.7383	-22.173	2010	315	C	C3	0	0	0	0	0	0	0	0	0	0	0	0	0	0	7	0	0	2	0	32.1
1303	6272	6272_022011	6272_02	166.7383	-22.173	2011	309	C	C3	0	0	0	2	0	0	0	1	1	0	0	0	1	0	9	0	0	0	0	32.1
1304	6272	6272_022012	6272_02	166.7383	-22.173	2012	308	C	C3	0	0	0	0	0	0	0	2	1	0	0	1	1	0	13	0	0	0	0	32.1
1305	6272	6272_022013	6272_02	166.7383	-22.173	2013	315	C	C3	0	0	0	0	0	0	0	0	0	0	0	1	0	0	3	0	0	2	0	32.1
1306	6272	6272_022014	6272_02	166.7383	-22.173	2014	312	C	C3	0	0	0	1	0	0	0	0	0	0	0	0	0	0	8	0	0	0	0	32.1
1307	6272	6272_022015	6272_02	166.7383	-22.173	2015	283	C	C3	0	0	0	3	0	0	0	1	1	0	0	0	0	0	10	0	0	0	0	32.1
1308	6272	6272_032010	6272_03	166.7409	-22.1743	2010	315	C	C3	0	0	0	1	0	0	0	0	0	0	0	0	0	0	8	0	0	0	0	32.2
1309	6272	6272_032011	6272_03	166.7409	-22.1743	2011	309	C	C3	0	0	0	0	0	0	0	3	1	0	0	0	0	0	6	0	0	0	0	32.2
1310	6272	6272_032012	6272_03	166.7409	-22.1743	2012	308	C	C3	0	0	0	0	0	0	0	0	0	1	1	1	1	0	12	0	0	0	0	32.2
1311	6272	6272_032013	6272_03	166.7409	-22.1743	2013	315	C	C3	0	0	0	4	0	0	0	0	0	0	0	1	0	0	6	0	0	1	0	32.2
1312	6272	6272_032014	6272_03	166.7409	-22.1743	2014	312	C	C3	0	0	0	2	0	0	0	0	0	1	1	0	0	0	8	0	0	0	2	32.2
1313	6272	6272_032015	6272_03	166.7409	-22.1743	2015	283	C	C3	0	0	0	0	0	0	0	0	0	0	0	0	0	0	9	0	1	0	0	32.2
1314	6272	6272_042010	6272_04	166.7307	-22.1707	2010	315	C	C3	0	0	0	0	0	0	0	0	0	0	0	0	0	0	12	0	0	0	0	31.4
1315	6272	6272_042011	6272_04	166.7307	-22.1707	2011	309	C	C3	0	0	0	0	0	0	0	1	1	0	0	0	1	0	8	0	0	1	0	31.4
1316	6272	6272_042012	6272_04	166.7307	-22.1707	2012	308	C	C3	0	0	0	0	0	0	0	1	1	1	1	0	2	0	11	0	0	0	0	31.4
1317	6272	6272_042013	6272_04	166.7307	-22.1707	2013	315	C	C3	0	0	0	0	0	0	0	2	1	0	0	0	1	0	10	0	0	1	0	31.4
1318	6272	6272_042014	6272_04	166.7307	-22.1707	2014	312	C	C3	0	0	0	4	0	0	0	3	1	1	1	0	1	0	7	0	0	1	0	31.4
1319	6272	6272_042015	6272_04	166.7307	-22.1707	2015	283	C	C3	0	0	0	0	0	0	0	2	1	0	0	0	0	0	10	0	0	0	0	31.4
1320	6272	6272_052010	6272_05	166.7373	-22.1676	2010	315	E	E4	0	0	0	0	0	0	0	2	1	0	0	0	1	0	19	0	0	0	0	32.2
1321	6272	6272_052011	6272_05	166.7373	-22.1676	2011	309	E	E4	0	0	0	0	0	0	0	1	1	0	0	0	2	0	11	0	0	0	0	32.2
1322	6272	6272_052012	6272_05	166.7373	-22.1676	2012	308	E	E4	0	0	0	0	0	0	0	0	0	2	1	0	1	0	12	0	0	2	0	32.2
1323	6272	6272_052013	6272_05	166.7373	-22.1676	2013	315	E	E4	0	0	0	0	0	0	0	0	0	0	0	0	1	0	11	0	0	1	0	32.2
1324	6272	6272_052014	6272_05	166.7373	-22.1676	2014	312	E	E4	0	0	0	0	0	0	0	3	1	3	1	0	3	0	13	0	0	0	0	32.2
1325	6272	6272_052015	6272_05	166.7373	-22.1676	2015	283	E	E4	0	0	0	0	0	0	0	0	0	0	0	0	0	0	8	0	0	0	0	32.2
1326	6272	6272_062010	6272_06	166.7336	-22.1636	2010	315	C	C4	0	0	0	0	0	0	0	0	0	0	0	0	1	0	20	0	0	0	0	32
1327	6272	6272_062011	6272_06	166.7336	-22.1636	2011	309	E	E4	0	0	0	0	0	0	0	3	1	0	0	0	0	0	12	0	0	0	0	32
1328	6272	6272_062012	6272_06	166.7336	-22.1636	2012	308	E	E4	0	0	0	2	0	0	0	0	0	2	1	0	1	0	9	0	1	0	0	32
1329	6272	6272_062013	6272_06	166.7336	-22.1636	2013	315	E	E4	0	0	0	0	0	0	0	0	0	0	0	0	2	0	9	0	0	1	0	32
1330	6272	6272_062014	6272_06	166.7336	-22.1636	2014	312	E	E4	0	0	0	3	0	0	0	3	1	0	0	0	1	0	12	0	0	2	1	32
1331	6272	6272_062015	6272_06	166.7336	-22.1636	2015	283	E	E4	0	0	0	2	0	0	0	0	0	0	0	0	0	0	8	0	0	2	0	32
1332	6272	6272_072010	6272_07	166.7419	-22.1635	2010	315	C	C3	0	0	0	0	0	0	0	4	1	0	0	0	1	0	11	0	0	0	0	32.8
1333	6272	6272_072011	6272_07	166.7419	-22.1635	2011	309	C	C3	0	0	0	0	0	0	0	0	0	0	0	0	0	0	10	0	0	0	0	32.8
1334	6272	6272_072012	6272_07	166.7419	-22.1635	2012	308	C	C3	0	0	0	1	0	0	0	0	0	0	0	0	0	0	15	0	0	2	0	32.8
1335	6272	6272_072013	6272_07	166.7419	-22.1635	2013	315	C	C3	0	0	0	2	0	0	0	2	1	0	0	0	0	0	9	0	0	0	0	32.8
1336	6272	6272_072014	6272_07	166.7419	-22.1635	2014	312	C	C3	0	0	0	2	0	0	0	0	0	1	1	0	1	0	15	0	0	0	0	32.8
1337	6272	6272_072015	6272_07	166.7419	-22.1635	2015	283	C	C3	0	0	0	2	0	0	0	0	0	0	0	0	1	0	13	0	0	0	0	32.8
1338	6272	6272_082010	6272_08	166.7475	-22.1731	2010	315	C	C3	0	0	0	0	0	0	0	0	0	0	0	0	0	0	18	0	0	0	0	32.9
1339	6272	6272_082011	6272_08	166.7475	-22.1731	2011	309	E	E4	0	0	0	0	0	0	0	0	0	0	0	0	0	0	10	0	0	0	0	32.9
1340	6272	6272_082012	6272_08	166.7475	-22.1731	2012	308	E	E4	0	0	0	0	0	0	0	0	0	0	0	0	0	0	11	0	0	0	0	32.9
1341	6272	6272_082013	6272_08	166.7475	-22.1731	2013	315	E	E4	0	0	0	0	0	0	0	2	1	0	0	0	1	0	11	0	0	0	0	32.9
1342	6272	6272_082014	6272_08	166.7475	-22.1731	2014	312	E	E4	0	0	0	0	0	0	0	2	1	0	0	0	0	0	15	0	0	0	0	32.9
1343	6272	6272_082015	6272_08	166.7475	-22.1731	2015	283	E	E4	0	0	0	0	0	0	0	0	0	1	1	0	0	0	14	0	0	0	0	32.9
1344	6272	6272_092010	6272_09	166.7456	-22.1771	2010	315	C	C3	0	0	0	0	0	0	0	0	0	0	0	0	0	0	13	0	0	0	0	32.6
1345	6272	6272_092011	6272_09	166.7456	-22.1771	2011	309	E	E4	0	0	0	0	0	0	0	0	0	0	0	0	0	0	11	0	0	0	0	32.6
1346	6272	6272_092012	6272_09	166.7456	-22.1771	2012	308	E	E4	0	0	0	0	0	0	0	0	0	0	0	0	1	0	7	0	0	1	0	32.6
1347	6272	6272_092013	6272_09	166.7456	-22.1771	2013	315	E	E4	0	0	0	0	0	0	0	0	0	0	0	0	1	0	5	0	0	0	1	32.6
1348	6272	6272_092014	6272_09	166.7456	-22.1771	2014	312	E	E4	0	0	0	0	0	0	0	0	0	0	0	0	1	0	8	0	1	0	0	32.6
1349	6272	6272_092015	6272_09	166.7456	-22.1771	2015	283	E	E4	0	0	0	0	0	0	0	0	0	1	1	0	0	0	9	0	1	0	0	32.6
1350	6272	6272_102010	6272_10	166.7474	-22.1788	2010	315	C	C2	0	0	0	1	0	0	0	2	1	0	0	0	2	0	11	0	0	0	0	32.7
1351	6272	6272_102011	6272_10	166.7474	-22.1788	2011	309	E	E4	0	0	0	0	0	0	0	3	1	0	0	1	0	0	8	0	0	0	1	32.7
1352	6272	6272_102012	6272_10	166.7474	-22.1788	2012	308	E	E4	0	0	0	0	0	0	0	0	0	0	0	1	2	0	6	0	0	0	0	32.7
1353	6272	6272_102013	6272_10	166.7474	-22.1788	2013	315	E	E4	0	0	0	0	0	0	0	0	0	0	0	0	1	0	10	0	0	0	0	32.7
1354	6272	6272_102014	6272_10	166.7474	-22.1788	2014	312	E	E4	0	0	0	0	0	0	0	0	0	0	0	0	0	0	10	0	0	0	0	32.7
1355	6272	6272_102015	6272_10	166.7474	-22.1788	2015	283	E	E4	0	0	0	1	0	0	0	0	0	0	0	1	0	0	10	0	2	0	0	32.7
1356	6273	6273_012011	6273_01	166.7631	-22.1761	2011	344	B	B2	0	0	0	0	2	0	0	0	0	0	0	0	0	0	0	0	0	0	0	34.3
1357	6273	6273_022011	6273_02	166.7602	-22.1734	2011	344	C	C4	0	0	0	0	0	0	0	0	0	0	0	0	1	0	2	0	0	0	0	34.1
1358	6273	6273_032011	6273_03	166.7578	-22.1721	2011	344	C	C3	0	0	0	0	3	0	0	0	0	0	0	0	2	0	6	0	0	0	0	34
1359	6273	6273_042011	6273_04	166.7606	-22.1662	2011	344	B	B2	0	0	0	0	0	0	0	0	0	1	1	0	1	0	7	0	0	0	2	34.5
1360	6273	6273_052011	6273_05	166.7573	-22.1694	2011	344	E	E4	0	0	0	0	0	0	0	0	0	0	0	0	0	0	8	0	0	0	0	34
1361	6273	6273_062011	6273_06	166.7524	-22.1703	2011	344	C	C3	0	0	0	0	0	0	0	0	0	0	0	0	0	0	8	0	0	0	0	33.5
1362	6273	6273_072011	6273_07	166.7515	-22.1712	2011	344	C	C3	0	0	0	0	1	0	0	0	0	0	0	0	0	0	8	0	1	0	0	33.4
1363	6273	6273_082011	6273_08	166.7515	-22.1735	2011	344	C	C1	0	0	0	0	0	0	0	0	0	0	0	0	5	0	3	0	0	0	0	33.3
1364	6273	6273_092011	6273_09	166.7602	-22.1706	2011	344	C	C4	0	0	0	0	0	0	0	0	0	0	0	0	0	0	3	0	0	1	0	34.2
1365	6273	6273_102011	6273_10	166.7611	-22.1711	2011	344	B	B2	0	0	0	0	1	0	0	0	0	0	0	0	0	0	0	0	0	0	0	34.3
1366	6273	6273_112013	6273_11	166.7619	-22.1636	2013	306	C	C3	0	0	0	2	0	0	0	0	0	0	0	0	0	0	5	0	0	0	0	34.7
1367	6273	6273_112014	6273_11	166.7619	-22.1636	2014	334	C	C3	0	0	0	4	2	0	0	0	0	0	0	0	0	0	3	0	0	0	0	34.7
1368	6273	6273_112015	6273_11	166.7619	-22.1636	2015	333	C	C3	0	0	0	0	0	0	0	0	0	0	0	0	0	0	4	0	0	0	0	34.7
1369	6273	6273_122013	6273_12	166.7597	-22.1632	2013	306	C	C3	0	0	0	2	0	0	0	0	0	0	0	0	0	0	6	0	0	0	0	34.5
1370	6273	6273_122014	6273_12	166.7597	-22.1632	2014	334	C	C3	0	0	0	0	0	0	0	0	0	0	0	0	0	0	4	0	0	0	0	34.5
1371	6273	6273_122015	6273_12	166.7597	-22.1632	2015	333	C	C3	0	0	0	0	0	0	0	0	0	0	0	0	0	0	5	0	0	0	0	34.5
1372	6273	6273_132013	6273_13	166.7511	-22.1661	2013	306	C	C4	0	0	0	3	0	0	0	0	0	0	0	0	0	0	4	0	0	0	0	33.6
1373	6273	6273_132014	6273_13	166.7511	-22.1661	2014	334	C	C4	0	0	0	0	2	0	0	2	1	0	0	0	0	0	7	0	0	0	0	33.6
1374	6273	6273_132015	6273_13	166.7511	-22.1661	2015	333	C	C4	0	0	0	0	0	0	0	0	0	0	0	0	0	0	12	0	0	0	0	33.6
1375	6273	6273_142013	6273_14	166.7524	-22.1685	2013	306	E	E4	0	0	0	4	0	0	0	0	0	0	0	0	0	0	5	0	0	0	0	33.6
1376	6273	6273_142014	6273_14	166.7524	-22.1685	2014	334	E	E4	0	0	0	0	2	0	0	0	0	1	1	0	0	0	6	0	0	0	0	33.6
1377	6273	6273_142015	6273_14	166.7524	-22.1685	2015	333	E	E4	0	0	0	0	0	0	0	0	0	1	1	0	0	0	11	0	0	0	0	33.6
1378	6273	6273_152013	6273_15	166.7551	-22.166	2013	306	E	E4	0	0	0	0	0	0	0	0	0	0	0	0	0	0	3	0	0	0	0	34
1379	6273	6273_152014	6273_15	166.7551	-22.166	2014	334	E	E4	0	0	0	0	0	0	0	0	0	0	0	0	0	0	8	0	0	0	0	34
1380	6273	6273_152015	6273_15	166.7551	-22.166	2015	333	E	E4	0	0	0	0	0	0	0	0	0	0	0	0	0	0	5	0	0	0	0	34
1381	6273	6273_162013	6273_16	166.7595	-22.1675	2013	306	B	B2	0	0	0	0	0	0	0	0	0	0	0	0	0	0	2	0	0	0	0	34.3
1382	6273	6273_162014	6273_16	166.7595	-22.1675	2014	334	B	B2	0	0	0	0	0	0	0	0	0	0	0	2	0	0	2	0	2	0	0	34.3
1383	6273	6273_162015	6273_16	166.7595	-22.1675	2015	333	B	B2	0	0	0	0	0	0	0	0	0	0	0	2	0	0	5	0	1	0	0	34.3
1384	6273	6273_172013	6273_17	166.7545	-22.1707	2013	306	C	C3	0	0	0	2	0	0	0	0	0	0	0	0	0	0	4	0	0	0	0	33.7
1385	6273	6273_172014	6273_17	166.7545	-22.1707	2014	334	C	C3	0	0	0	1	0	0	0	0	0	0	0	0	0	0	5	0	0	0	0	33.7
1386	6273	6273_172015	6273_17	166.7545	-22.1707	2015	333	C	C3	0	0	0	1	0	0	0	0	0	0	0	0	2	0	7	0	0	0	0	33.7
1387	6273	6273_182013	6273_18	166.7577	-22.1739	2013	306	C	C3	0	0	0	0	0	0	0	0	0	0	0	0	3	0	5	0	0	0	0	33.9
1388	6273	6273_182014	6273_18	166.7577	-22.1739	2014	334	C	C3	0	0	0	0	0	0	0	0	0	0	0	0	0	0	5	0	0	0	0	33.9
1389	6273	6273_182015	6273_18	166.7577	-22.1739	2015	333	C	C3	0	0	0	0	0	0	0	0	0	0	0	0	0	0	3	0	0	0	0	33.9
1390	6273	6273_192013	6273_19	166.7595	-22.1715	2013	306	B	B2	0	0	0	3	0	0	0	0	0	0	0	0	0	0	0	0	0	0	0	34.1
1391	6273	6273_192014	6273_19	166.7595	-22.1715	2014	334	B	B2	0	0	0	2	0	0	0	0	0	0	0	2	0	0	7	0	6	0	0	34.1
1392	6273	6273_192015	6273_19	166.7595	-22.1715	2015	333	B	B2	0	0	0	1	0	0	0	0	0	0	0	0	0	0	3	0	0	0	0	34.1
1393	6273	6273_202013	6273_20	166.7636	-22.174	2013	306	B	B2	0	0	0	0	0	0	0	0	0	0	0	0	0	0	0	0	0	0	0	34.4
1394	6273	6273_202014	6273_20	166.7636	-22.174	2014	334	B	B2	0	0	0	2	0	0	0	1	1	1	1	1	0	0	0	0	0	0	0	34.4
1395	6273	6273_202015	6273_20	166.7636	-22.174	2015	333	B	B2	0	0	0	0	0	0	0	0	0	0	0	0	0	0	0	0	1	0	0	34.4
1396	6277	6277_012012	6277_01	166.8428	-22.1715	2012	350	C	C2	0	0	0	0	0	0	0	0	0	0	0	0	0	0	7	0	0	0	0	42.3
1397	6277	6277_012013	6277_01	166.8428	-22.1715	2013	349	C	C2	0	0	0	1	0	0	0	0	0	0	0	0	0	0	8	0	0	0	0	42.3
1398	6277	6277_012014	6277_01	166.8428	-22.1715	2014	355	C	C2	0	0	0	0	0	0	0	0	0	0	0	0	0	0	6	0	0	0	0	42.3
1399	6277	6277_012015	6277_01	166.8428	-22.1715	2015	347	C	C2	0	0	0	1	0	0	0	0	0	0	0	1	0	0	8	0	0	0	0	42.3
1400	6277	6277_022012	6277_02	166.8433	-22.1633	2012	350	C	C4	0	0	0	0	0	0	0	0	0	0	0	0	0	0	7	0	0	0	0	42.6
1401	6277	6277_022013	6277_02	166.8433	-22.1633	2013	349	C	C4	0	0	0	0	0	0	0	0	0	0	0	0	0	0	6	0	0	0	0	42.6
1402	6277	6277_022014	6277_02	166.8433	-22.1633	2014	355	C	C4	0	0	0	2	0	0	0	0	0	0	0	0	0	0	9	0	0	0	0	42.6
1403	6277	6277_022015	6277_02	166.8433	-22.1633	2015	347	C	C4	0	0	0	0	0	0	0	0	0	0	0	0	0	0	11	0	0	0	0	42.6
1404	6277	6277_032012	6277_03	166.8389	-22.1673	2012	227	C	C1	0	0	0	2	0	0	0	0	0	0	0	0	0	0	5	0	0	0	0	42
1405	6277	6277_032013	6277_03	166.8389	-22.1673	2013	349	C	C1	0	0	0	1	0	0	0	0	0	0	0	0	0	0	8	0	0	0	0	42
1406	6277	6277_032014	6277_03	166.8389	-22.1673	2014	355	C	C1	0	0	0	1	0	0	0	0	0	0	0	0	0	0	6	0	0	0	0	42
1407	6277	6277_032015	6277_03	166.8389	-22.1673	2015	347	C	C1	0	0	0	0	0	0	0	0	0	0	0	0	0	0	6	0	0	0	0	42
1408	6277	6277_042012	6277_04	166.8332	-22.1644	2012	350	C	C4	0	0	0	0	0	0	0	0	0	0	0	0	0	0	9	0	0	0	0	41.6
1409	6277	6277_042013	6277_04	166.8332	-22.1644	2013	349	C	C4	0	0	0	0	0	0	0	0	0	0	0	0	0	0	10	0	0	0	0	41.6
1410	6277	6277_042014	6277_04	166.8332	-22.1644	2014	355	C	C4	0	0	0	0	0	0	0	0	0	0	0	0	0	0	6	0	0	0	0	41.6
1411	6277	6277_042015	6277_04	166.8332	-22.1644	2015	347	C	C4	0	0	0	2	0	0	0	0	0	0	0	0	0	0	10	0	0	0	0	41.6
1412	6277	6277_052012	6277_05	166.8346	-22.1696	2012	350	C	C3	0	0	0	0	0	0	0	0	0	0	0	0	0	0	8	0	0	0	0	41.5
1413	6277	6277_052013	6277_05	166.8346	-22.1696	2013	349	C	C3	0	0	0	0	0	0	0	0	0	0	0	0	0	0	6	0	0	0	0	41.5
1414	6277	6277_052014	6277_05	166.8346	-22.1696	2014	355	C	C3	0	0	0	1	0	0	0	0	0	0	0	0	0	0	5	0	0	0	0	41.5
1415	6277	6277_052015	6277_05	166.8346	-22.1696	2015	347	C	C3	0	0	0	0	0	0	0	0	0	0	0	0	0	0	9	0	0	0	0	41.5
1416	6277	6277_062012	6277_06	166.8374	-22.1717	2012	350	C	C2	0	0	0	0	0	0	0	0	0	0	0	0	0	0	6	0	0	0	0	41.7
1417	6277	6277_062013	6277_06	166.8374	-22.1717	2013	349	C	C2	0	0	0	0	0	0	0	0	0	0	0	0	0	0	9	0	0	0	0	41.7
1418	6277	6277_062014	6277_06	166.8374	-22.1717	2014	355	C	C2	0	0	0	0	0	0	0	0	0	0	0	0	1	0	5	0	0	0	0	41.7
1419	6277	6277_062015	6277_06	166.8374	-22.1717	2015	347	C	C2	0	0	0	0	0	0	0	0	0	0	0	0	0	0	10	0	0	0	0	41.7
1420	6277	6277_072012	6277_07	166.8382	-22.1761	2012	350	C	C4	0	0	0	2	0	0	0	0	0	0	0	0	1	0	7	0	0	0	0	41.7
1421	6277	6277_072013	6277_07	166.8382	-22.1761	2013	349	C	C4	0	0	0	1	0	0	0	0	0	0	0	1	0	0	4	0	0	0	0	41.7
1422	6277	6277_072014	6277_07	166.8382	-22.1761	2014	355	C	C4	0	0	0	0	0	0	0	0	0	0	0	0	0	0	8	0	0	0	0	41.7
1423	6277	6277_072015	6277_07	166.8382	-22.1761	2015	347	C	C4	0	0	0	1	0	0	0	0	0	0	0	1	0	0	4	0	0	0	0	41.7
1424	6277	6277_082012	6277_08	166.8347	-22.1788	2012	350	C	C3	0	0	0	0	0	0	0	0	0	1	1	0	0	0	6	0	0	0	0	41.2
1425	6277	6277_082013	6277_08	166.8347	-22.1788	2013	349	C	C3	0	0	0	3	0	0	0	0	0	0	0	0	0	0	7	0	0	0	0	41.2
1426	6277	6277_082014	6277_08	166.8347	-22.1788	2014	355	C	C3	0	0	0	0	0	0	0	0	0	0	0	1	0	0	7	0	0	0	0	41.2
1427	6277	6277_082015	6277_08	166.8347	-22.1788	2015	347	C	C3	0	0	0	0	0	0	0	0	0	0	0	0	0	0	5	0	0	0	0	41.2
1428	6277	6277_092012	6277_09	166.8328	-22.1756	2012	350	C	C3	0	0	0	0	0	0	0	0	0	0	0	0	0	0	8	0	0	0	0	41.2
1429	6277	6277_092013	6277_09	166.8328	-22.1756	2013	349	C	C3	0	0	0	0	0	0	0	0	0	0	0	1	0	0	9	0	0	0	0	41.2
1430	6277	6277_092014	6277_09	166.8328	-22.1756	2014	355	C	C3	0	0	0	0	0	0	0	0	0	0	0	0	1	0	9	0	0	0	0	41.2
1431	6277	6277_092015	6277_09	166.8328	-22.1756	2015	347	C	C3	0	0	0	0	0	0	0	0	0	0	0	0	0	0	9	0	0	0	0	41.2
1432	6277	6277_102012	6277_10	166.8415	-22.1805	2012	350	C	C4	0	0	0	0	0	0	0	0	0	0	0	0	0	0	3	0	0	0	0	41.9
1433	6277	6277_102013	6277_10	166.8415	-22.1805	2013	349	C	C4	0	0	0	2	0	0	0	0	0	0	0	0	0	0	4	0	0	0	0	41.9
1434	6277	6277_102014	6277_10	166.8415	-22.1805	2014	355	C	C4	0	0	0	0	0	0	0	0	0	0	0	0	0	0	4	0	0	0	0	41.9
1435	6277	6277_102015	6277_10	166.8415	-22.1805	2015	347	C	C4	0	0	0	3	0	0	0	0	0	0	0	1	0	0	6	0	0	0	0	41.9
1436	6301	6301_012013	6301_01	166.4984	-22.1978	2013	346	F	F2	0	0	0	2	2	1	1	0	0	0	0	1	0	0	2	0	0	0	0	10.6
1437	6301	6301_012014	6301_01	166.4984	-22.1978	2014	344	F	F2	0	0	2	2	1	2	1	0	0	0	0	1	0	0	2	0	0	0	0	10.6
1438	6301	6301_012015	6301_01	166.4984	-22.1978	2015	6	F	F2	0	0	2	0	4	1	1	0	0	0	0	0	3	0	2	0	0	1	0	10.6
1439	6301	6301_022013	6301_02	166.5037	-22.1944	2013	346	B	B1	0	0	0	2	0	0	0	0	0	0	0	0	0	0	0	0	0	0	1	11.2
1440	6301	6301_022014	6301_02	166.5037	-22.1944	2014	344	B	B1	0	0	0	2	1	0	0	0	0	0	0	0	0	0	0	0	1	0	0	11.2
1441	6301	6301_022015	6301_02	166.5037	-22.1944	2015	6	B	B1	0	0	0	1	0	3	1	0	0	0	0	1	1	0	0	0	0	0	1	11.2
1442	6301	6301_032013	6301_03	166.508	-22.1933	2013	346	D	D5	0	0	0	0	2	0	0	0	0	0	0	0	4	0	0	0	0	0	0	11.5
1443	6301	6301_032014	6301_03	166.508	-22.1933	2014	344	D	D5	0	0	0	0	1	0	0	0	0	0	0	0	3	0	0	0	0	0	0	11.5
1444	6301	6301_032015	6301_03	166.508	-22.1933	2015	6	D	D5	0	0	0	2	0	0	0	0	0	0	0	1	4	0	0	0	0	0	0	11.5
1445	6301	6301_042013	6301_04	166.5124	-22.1912	2013	346	D	D5	0	0	0	0	2	0	0	0	0	1	1	0	2	0	0	0	1	0	0	11.9
1446	6301	6301_042014	6301_04	166.5124	-22.1912	2014	344	D	D5	0	0	0	0	2	0	0	0	0	0	0	0	2	0	0	0	0	0	0	11.9
1447	6301	6301_042015	6301_04	166.5124	-22.1912	2015	6	D	D5	0	0	0	0	0	0	0	0	0	0	0	0	3	0	0	0	1	0	0	11.9
1448	6301	6301_052013	6301_05	166.5151	-22.1835	2013	346	B	B1	0	0	0	0	1	2	1	0	0	0	0	0	0	0	0	0	2	0	0	12.8
1449	6301	6301_052014	6301_05	166.5151	-22.1835	2014	344	B	B1	0	0	0	2	0	0	0	0	0	0	0	1	0	0	0	0	1	0	0	12.8
1450	6301	6301_052015	6301_05	166.5151	-22.1835	2015	6	B	B1	0	0	0	0	0	0	0	0	0	0	0	0	0	0	0	0	0	0	0	12.8
1451	6301	6301_062013	6301_06	166.5126	-22.1816	2013	346	B	B1	0	0	0	0	0	0	0	0	0	0	0	1	0	0	0	0	2	0	1	12.9
1452	6301	6301_062014	6301_06	166.5126	-22.1816	2014	344	B	B1	0	0	0	1	0	0	0	0	0	2	1	1	0	0	0	0	2	0	0	12.9
1453	6301	6301_062015	6301_06	166.5126	-22.1816	2015	6	B	B1	0	0	0	1	2	3	1	0	0	0	0	2	0	0	0	0	0	0	1	12.9
1454	6301	6301_072013	6301_07	166.5087	-22.1831	2013	346	B	B1	0	0	0	0	0	1	1	0	0	0	0	1	0	0	0	0	3	1	0	12.5
1455	6301	6301_072014	6301_07	166.5087	-22.1831	2014	344	B	B1	0	0	0	0	0	2	1	0	0	0	0	1	0	0	0	0	2	0	0	12.5
1456	6301	6301_072015	6301_07	166.5087	-22.1831	2015	6	B	B1	0	0	0	0	0	0	0	0	0	0	0	1	1	0	0	0	1	0	2	12.5
1457	6301	6301_082013	6301_08	166.5055	-22.1867	2013	346	B	B1	0	0	0	0	0	0	0	0	0	0	0	0	2	0	0	0	0	0	0	12
1458	6301	6301_082014	6301_08	166.5055	-22.1867	2014	344	B	B1	0	0	0	0	0	0	0	0	0	0	0	1	2	0	0	0	1	1	0	12
1459	6301	6301_082015	6301_08	166.5055	-22.1867	2015	6	B	B1	0	0	0	0	0	0	0	0	0	0	0	0	2	0	0	0	3	0	0	12
1460	6301	6301_092013	6301_09	166.5037	-22.1917	2013	346	D	D5	0	0	0	7	0	0	0	0	0	0	0	1	4	0	0	0	0	1	0	11.4
1461	6301	6301_092014	6301_09	166.5037	-22.1917	2014	344	D	D5	0	0	0	6	0	0	0	0	0	0	0	0	3	0	0	0	1	1	0	11.4
1462	6301	6301_092015	6301_09	166.5037	-22.1917	2015	6	D	D5	0	0	0	0	0	0	0	0	0	0	0	1	4	0	0	0	0	0	0	11.4
1463	6301	6301_102013	6301_10	166.501	-22.1946	2013	346	B	B1	0	0	0	3	2	0	0	0	0	0	0	0	2	0	0	0	0	0	0	11
1464	6301	6301_102014	6301_10	166.501	-22.1946	2014	344	B	B1	0	0	0	2	2	1	1	0	0	0	0	0	2	0	0	0	1	0	1	11
1465	6301	6301_102015	6301_10	166.501	-22.1946	2015	6	B	B1	0	0	0	2	2	2	1	0	0	0	0	0	2	0	0	0	2	0	0	11
1466	6313	6313_012014	6313_01	166.7381	-22.1804	2014	315	C	C4	0	0	0	0	0	0	0	0	0	0	0	0	0	0	4	0	0	0	0	31.7
1467	6313	6313_022014	6313_02	166.7353	-22.1842	2014	315	C	C4	0	0	0	5	0	0	0	0	0	0	0	0	0	0	6	0	0	1	0	31.3
1468	6313	6313_032014	6313_03	166.7297	-22.1881	2014	315	C	C4	0	0	0	0	0	0	0	10	1	0	0	0	0	0	22	0	0	0	0	30.6
1469	6313	6313_042014	6313_04	166.7308	-22.1914	2014	315	C	C4	0	0	0	0	0	0	0	0	0	0	0	0	0	0	13	0	0	0	0	30.6
1470	6313	6313_052014	6313_05	166.7344	-22.1928	2014	315	C	C4	0	0	0	0	0	0	0	0	0	2	1	0	0	0	10	0	0	0	0	30.9
1471	6313	6313_062014	6313_06	166.7381	-22.1947	2014	315	C	C4	0	0	0	0	0	0	0	0	0	0	0	0	0	0	10	0	0	0	0	31.2
1472	6313	6313_072014	6313_07	166.74	-22.1922	2014	315	C	C3	0	0	0	2	0	0	0	0	0	0	0	0	0	0	5	0	0	0	0	31.5
1473	6313	6313_082014	6313_08	166.7408	-22.1897	2014	315	C	C3	0	0	0	0	0	0	0	0	0	0	0	1	1	0	9	0	0	0	0	31.6
1474	6313	6313_092014	6313_09	166.74	-22.1856	2014	315	C	C3	0	0	0	0	0	0	0	0	0	0	0	0	0	0	6	0	0	0	0	31.7
1475	6313	6313_102014	6313_10	166.7428	-22.1844	2014	315	C	C3	0	0	0	0	0	0	0	0	0	0	0	0	0	0	9	0	0	0	0	32
1476	6315	6315_012011	6315_01	166.7806	-22.1855	2011	352	C	C4	0	0	0	0	0	0	0	0	0	0	0	1	1	0	0	0	0	0	0	35.7
1477	6315	6315_022011	6315_02	166.7845	-22.1891	2011	352	B	B2	0	0	0	0	0	1	1	0	0	0	0	0	0	0	0	0	1	0	0	36
1478	6315	6315_032011	6315_03	166.7826	-22.1873	2011	352	C	C4	0	0	0	0	0	0	0	0	0	0	0	1	0	0	0	0	0	0	0	35.8
1479	6315	6315_042011	6315_04	166.7821	-22.1819	2011	322	C	C3	0	0	0	0	0	0	0	0	0	0	0	0	1	0	0	0	0	0	0	36
1480	6315	6315_052011	6315_05	166.7787	-22.1819	2011	352	C	C3	0	0	0	0	0	0	0	0	0	0	0	0	1	0	0	0	0	0	0	35.6
1481	6315	6315_062011	6315_06	166.7776	-22.184	2011	352	C	C2	0	0	0	0	0	0	0	0	0	0	0	0	2	0	0	0	0	0	0	35.4
1482	6315	6315_072011	6315_07	166.7753	-22.1864	2011	352	C	C3	0	0	0	0	1	0	0	0	0	0	0	0	0	0	0	0	2	0	0	35.1
1483	6315	6315_082011	6315_08	166.7738	-22.1878	2011	352	C	C4	0	0	0	0	0	0	0	0	0	0	0	0	0	0	0	0	2	0	0	34.9
1484	6315	6315_092011	6315_09	166.7753	-22.1824	2011	352	C	C4	0	0	0	0	0	0	0	0	0	0	0	0	0	0	0	0	0	0	0	35.3
1485	6315	6315_102011	6315_10	166.7728	-22.1815	2011	352	B	B1	0	0	0	0	0	0	0	0	0	0	0	0	0	0	0	0	3	0	0	35.1
1486	6318	6318_012012	6318_01	166.8398	-22.1909	2012	336	C	C4	0	0	0	1	0	0	0	0	0	0	0	1	2	0	4	0	1	0	0	41.4
1487	6318	6318_012013	6318_01	166.8398	-22.1909	2013	334	C	C4	0	0	0	5	0	0	0	0	0	0	0	1	0	0	5	0	1	0	0	41.4
1488	6318	6318_022012	6318_02	166.8378	-22.1868	2012	337	C	C3	0	0	0	0	0	0	0	0	0	0	0	0	2	0	7	0	0	0	0	41.3
1489	6318	6318_022013	6318_02	166.8378	-22.1868	2013	335	C	C3	0	0	0	0	0	0	0	0	0	0	0	0	0	0	9	0	0	0	0	41.3
1490	6318	6318_032012	6318_03	166.8379	-22.1929	2012	337	C	C3	0	0	0	2	0	0	0	0	0	0	0	0	0	0	8	0	0	2	0	41.2
1491	6318	6318_032013	6318_03	166.8379	-22.1929	2013	334	C	C3	0	0	0	2	0	0	0	0	0	0	0	0	1	0	11	0	0	0	0	41.2
1492	6318	6318_042012	6318_04	166.8313	-22.1841	2012	337	C	C2	0	0	0	0	0	0	0	0	0	0	0	0	3	0	11	0	0	0	0	40.7
1493	6318	6318_042013	6318_04	166.8313	-22.1841	2013	334	C	C2	0	0	0	0	0	0	0	0	0	0	0	0	2	0	5	0	0	0	0	40.7
1494	6318	6318_052012	6318_05	166.8335	-22.1889	2012	337	C	C4	0	0	0	6	0	0	0	0	0	0	0	0	4	0	8	0	0	0	0	40.8
1495	6318	6318_052013	6318_05	166.8335	-22.1889	2013	334	C	C4	0	0	0	0	0	0	0	0	0	0	0	0	1	0	11	0	0	0	0	40.8
1496	6318	6318_062012	6318_06	166.8269	-22.1891	2012	349	C	C3	0	0	0	4	1	0	0	0	0	0	0	0	2	0	9	0	0	1	0	40.2
1497	6318	6318_062013	6318_06	166.8269	-22.1891	2013	334	C	C3	0	0	0	0	2	0	0	0	0	0	0	0	1	0	15	0	0	0	0	40.2
1498	6318	6318_072012	6318_07	166.8373	-22.1816	2012	337	C	C4	0	0	0	4	1	0	0	0	0	0	0	0	0	0	11	0	0	0	0	41.4
1499	6318	6318_072013	6318_07	166.8373	-22.1816	2013	334	C	C4	0	0	0	2	0	0	0	0	0	0	0	0	0	0	8	0	0	0	0	41.4
1500	6318	6318_082012	6318_08	166.8441	-22.1823	2012	337	C	C4	0	0	0	6	1	0	0	0	0	0	0	0	0	0	6	0	0	0	0	42.1
1501	6318	6318_082013	6318_08	166.8441	-22.1823	2013	334	C	C4	0	0	0	3	2	0	0	0	0	0	0	0	0	0	7	0	0	0	0	42.1
1502	6318	6318_092012	6318_09	166.8442	-22.1924	2012	337	C	C4	0	0	0	2	0	0	0	0	0	0	0	0	1	0	11	0	0	1	0	41.8
1503	6318	6318_092013	6318_09	166.8442	-22.1924	2013	334	C	C4	0	0	0	2	1	0	0	0	0	0	0	0	0	0	9	0	0	0	0	41.8
1504	6318	6318_102012	6318_10	166.8377	-22.197	2012	337	C	C2	0	0	0	4	0	0	0	0	0	0	0	0	0	0	8	0	0	0	0	41
1505	6318	6318_102013	6318_10	166.8377	-22.197	2013	334	C	C2	0	0	0	3	0	0	0	0	0	0	0	0	0	0	15	0	0	0	0	41
1506	6338	6338_012011	6338_01	166.4668	-22.2134	2011	333	F	F1	2	1	6	0	0	0	0	0	0	0	0	0	0	10	4	5	0	0	0	7.8
1507	6338	6338_012013	6338_01	166.4668	-22.2134	2013	334	F	F1	3	1	6	0	0	0	0	0	0	0	0	0	0	22	0	6	0	0	0	7.8
1508	6338	6338_012014	6338_01	166.4668	-22.2134	2014	332	F	F1	2	1	10	0	0	0	0	0	0	0	0	0	0	29	4	11	0	0	0	7.8
1509	6338	6338_022011	6338_02	166.4689	-22.2166	2011	333	A	A3	0	0	0	0	0	0	0	0	0	0	0	0	0	10	0	4	0	0	0	7.5
1510	6338	6338_022013	6338_02	166.4689	-22.2166	2013	334	A	A3	0	0	0	0	0	0	0	0	0	0	0	0	0	19	3	6	0	0	0	7.5
1511	6338	6338_022014	6338_02	166.4689	-22.2166	2014	332	A	A3	0	0	0	0	0	0	0	0	0	0	0	0	0	20	5	7	0	0	0	7.5
1512	6338	6338_032011	6338_03	166.4766	-22.2069	2011	333	F	F2	0	0	5	0	4	0	0	2	1	0	0	0	0	11	0	12	0	0	0	8.8
1513	6338	6338_032013	6338_03	166.4766	-22.2069	2013	334	F	F2	7	1	2	0	0	0	0	0	0	0	0	3	0	15	3	8	0	0	0	8.8
1514	6338	6338_032014	6338_03	166.4766	-22.2069	2014	336	F	F2	0	0	4	0	0	0	0	0	0	0	0	0	0	28	2	13	0	0	0	8.8
1515	6338	6338_042011	6338_04	166.4759	-22.2049	2011	333	F	F1	0	0	0	0	0	0	0	0	0	0	0	0	0	10	4	9	0	0	0	9
1516	6338	6338_042013	6338_04	166.4759	-22.2049	2013	334	F	F1	0	0	2	0	2	0	0	0	0	0	0	0	0	11	0	7	0	0	0	9
1517	6338	6338_042014	6338_04	166.4759	-22.2049	2014	336	F	F1	0	0	1	0	0	0	0	0	0	0	0	0	0	11	4	4	0	0	0	9
1518	6338	6338_052011	6338_05	166.4708	-22.2055	2011	333	F	F1	4	1	4	0	2	2	1	12	1	0	0	0	0	18	4	5	0	0	0	8.8
1519	6338	6338_052013	6338_05	166.4708	-22.2055	2013	334	F	F1	3	1	3	2	3	0	0	0	0	0	0	0	0	12	4	7	0	0	0	8.8
1520	6338	6338_052014	6338_05	166.4708	-22.2055	2014	340	F	F1	6	1	4	0	3	0	0	0	0	0	0	0	0	25	5	3	0	0	0	8.8
1521	6338	6338_062011	6338_06	166.4627	-22.2092	2011	333	F	F1	0	0	4	3	0	0	0	0	0	0	0	0	0	11	7	10	0	0	0	8.2
1522	6338	6338_062013	6338_06	166.4627	-22.2092	2013	334	F	F1	0	0	3	0	0	0	0	0	0	0	0	0	0	11	6	5	0	0	0	8.2
1523	6338	6338_062014	6338_06	166.4627	-22.2092	2014	336	F	F1	2	1	4	0	0	0	0	0	0	0	0	0	0	30	2	6	0	0	0	8.2
1524	6338	6338_072011	6338_07	166.4604	-22.203	2011	333	D	D3	0	0	5	15	0	0	0	0	0	0	0	0	0	10	0	7	0	0	0	8.8
1525	6338	6338_072013	6338_07	166.4604	-22.203	2013	334	D	D3	0	0	2	0	0	0	0	0	0	0	0	0	0	24	0	6	0	0	0	8.8
1526	6338	6338_072014	6338_07	166.4604	-22.203	2014	336	D	D3	1	1	2	0	0	0	0	0	0	0	0	0	0	20	0	4	0	0	0	8.8
1527	6338	6338_082011	6338_08	166.4616	-22.201	2011	333	B	B5	0	0	2	4	6	1	1	0	0	0	0	2	0	5	0	2	0	0	0	9.1
1528	6338	6338_082013	6338_08	166.4616	-22.201	2013	334	B	B5	0	0	3	5	4	1	1	0	0	0	0	2	0	9	0	5	0	0	0	9.1
1529	6338	6338_082014	6338_08	166.4616	-22.201	2014	336	B	B5	0	0	0	6	6	0	0	0	0	0	0	2	0	12	2	1	0	0	0	9.1
1530	6338	6338_092011	6338_09	166.4599	-22.2139	2011	333	A	A4	2	1	0	6	1	0	0	0	0	0	0	0	0	0	3	2	0	0	0	7.6
1531	6338	6338_092013	6338_09	166.4599	-22.2139	2013	334	A	A4	2	1	0	5	4	0	0	0	0	0	0	0	0	0	4	4	0	0	0	7.6
1532	6338	6338_092014	6338_09	166.4599	-22.2139	2014	336	A	A4	0	0	0	10	15	0	0	0	0	0	0	0	0	9	0	1	0	0	0	7.6
1533	6338	6338_102011	6338_10	166.4569	-22.2152	2011	333	A	A4	2	1	5	0	0	1	1	0	0	0	0	0	0	9	3	7	0	1	5	7.5
1534	6338	6338_102013	6338_10	166.4569	-22.2152	2013	334	A	A4	3	1	5	6	0	1	1	0	0	0	0	0	0	12	4	6	0	2	2	7.5
1535	6338	6338_102014	6338_10	166.4569	-22.2152	2014	336	A	A4	0	0	4	6	0	0	0	0	0	0	0	0	0	11	5	8	0	0	1	7.5
1536	6339	6339_012012	6339_01	166.4906	-22.2025	2012	358	F	F1	0	0	2	6	0	0	0	0	0	0	0	0	0	0	4	1	0	0	0	9.8
1537	6339	6339_022012	6339_02	166.4929	-22.2049	2012	358	F	F2	0	0	1	3	0	0	0	0	0	0	0	1	0	0	2	3	0	0	0	9.6
1538	6339	6339_032012	6339_03	166.4874	-22.2044	2012	358	F	F2	4	1	0	2	0	0	0	3	1	1	1	0	0	0	16	8	0	0	0	9.4
1539	6339	6339_042012	6339_04	166.4832	-22.205	2012	358	F	F2	0	0	10	0	0	0	0	2	1	0	0	0	0	10	1	6	0	0	0	9.2
1540	6339	6339_052012	6339_05	166.482	-22.2085	2012	358	F	F2	0	0	0	3	0	0	0	0	0	0	0	0	0	10	6	5	0	0	0	8.8
1541	6339	6339_062012	6339_06	166.4936	-22.2074	2012	358	F	F2	0	0	6	0	0	0	0	0	0	0	0	0	0	11	8	1	0	0	0	9.4
1542	6339	6339_072012	6339_07	166.4869	-22.2083	2012	358	F	F2	0	0	4	3	0	0	0	4	1	0	0	1	0	15	11	1	0	0	0	9
1543	6339	6339_082012	6339_08	166.4818	-22.2126	2012	358	F	F2	0	0	6	0	0	0	0	0	0	0	0	0	0	20	6	2	0	0	0	8.4
1544	6339	6339_092012	6339_09	166.4868	-22.2134	2012	358	F	F2	3	1	2	0	0	0	0	0	0	0	0	0	0	14	11	5	0	0	0	8.5
1545	6339	6339_102012	6339_10	166.4934	-22.2157	2012	358	F	F2	0	0	1	0	0	0	0	0	0	0	0	1	0	7	4	0	0	0	0	8.6
1546	6340	6340_012013	6340_01	166.5121	-22.2163	2013	320	F	F1	1	1	10	5	2	3	1	2	1	0	0	0	0	10	4	1	0	0	0	9.7
1547	6340	6340_012014	6340_01	166.5121	-22.2163	2014	320	F	F1	0	0	7	4	3	0	0	3	1	0	0	0	0	4	3	1	0	0	0	9.7
1548	6340	6340_012015	6340_01	166.5121	-22.2163	2015	321	F	F1	0	0	0	4	3	1	1	0	0	0	0	0	0	8	5	0	0	0	0	9.7
1549	6340	6340_022013	6340_02	166.5138	-22.212	2013	320	F	F3	0	0	0	0	5	0	0	5	1	0	0	0	0	0	5	2	0	1	0	10.2
1550	6340	6340_022014	6340_02	166.5138	-22.212	2014	320	F	F3	0	0	1	0	3	0	0	3	1	0	0	1	0	0	5	1	0	0	0	10.2
1551	6340	6340_022015	6340_02	166.5138	-22.212	2015	321	F	F3	0	0	0	0	0	0	0	2	1	0	0	0	0	10	0	0	0	0	0	10.2
1552	6340	6340_032013	6340_03	166.5139	-22.2072	2013	320	F	F3	0	0	5	5	2	2	1	0	0	0	0	0	2	0	5	1	0	3	0	10.6
1553	6340	6340_032014	6340_03	166.5139	-22.2072	2014	320	F	F3	0	0	1	0	2	0	0	0	0	0	0	0	1	0	2	1	0	0	0	10.6
1554	6340	6340_032015	6340_03	166.5139	-22.2072	2015	321	F	F3	0	0	4	2	2	0	0	0	0	0	0	0	0	2	4	0	0	0	0	10.6
1555	6340	6340_042013	6340_04	166.509	-22.2148	2013	320	F	F3	0	0	0	8	15	0	0	0	0	0	0	0	0	5	10	1	0	1	0	9.6
1556	6340	6340_042014	6340_04	166.509	-22.2148	2014	320	F	F3	0	0	2	0	8	0	0	0	0	0	0	1	0	10	5	1	0	0	0	9.6
1557	6340	6340_042015	6340_04	166.509	-22.2148	2015	321	F	F3	0	0	2	0	1	1	1	4	1	0	0	0	0	0	5	1	0	0	0	9.6
1558	6340	6340_052013	6340_05	166.5106	-22.2119	2013	320	D	D3	0	0	0	10	0	1	1	0	0	0	0	0	0	0	5	0	0	0	0	10
1559	6340	6340_052014	6340_05	166.5106	-22.2119	2014	320	D	D3	0	0	1	6	0	1	1	0	0	0	0	0	0	0	7	0	0	0	0	10
1560	6340	6340_052015	6340_05	166.5106	-22.2119	2015	321	D	D3	0	0	0	3	0	1	1	0	0	0	0	0	0	5	7	0	0	0	0	10
1561	6340	6340_062013	6340_06	166.5092	-22.207	2013	320	F	F3	0	0	0	6	0	0	0	0	0	0	0	0	5	0	6	1	0	2	0	10.3
1562	6340	6340_062014	6340_06	166.5092	-22.207	2014	320	F	F3	0	0	0	3	0	0	0	0	0	0	0	0	5	1	5	0	0	0	0	10.3
1563	6340	6340_062015	6340_06	166.5092	-22.207	2015	321	F	F3	0	0	0	0	0	0	0	0	0	0	0	0	3	0	2	0	0	0	0	10.3
1564	6340	6340_072013	6340_07	166.5108	-22.2045	2013	320	B	B1	0	0	0	2	0	0	0	0	0	0	0	0	2	0	3	1	0	0	0	10.6
1565	6340	6340_072014	6340_07	166.5108	-22.2045	2014	320	B	B1	0	0	2	4	0	0	0	0	0	2	1	0	2	0	2	0	0	0	0	10.6
1566	6340	6340_072015	6340_07	166.5108	-22.2045	2015	321	B	B1	0	0	0	0	0	3	1	0	0	1	1	0	1	0	2	0	0	0	0	10.6
1567	6340	6340_082013	6340_08	166.5007	-22.2148	2013	320	F	F3	0	0	0	5	0	1	1	0	0	0	0	0	2	0	11	1	0	0	0	9.1
1568	6340	6340_082014	6340_08	166.5007	-22.2148	2014	320	F	F3	0	0	0	4	0	0	0	0	0	0	0	0	1	0	5	2	0	0	0	9.1
1569	6340	6340_082015	6340_08	166.5007	-22.2148	2015	321	F	F3	0	0	0	4	0	3	1	0	0	0	0	0	2	0	0	0	0	0	0	9.1
1570	6340	6340_092013	6340_09	166.5059	-22.214	2013	320	F	F3	0	0	0	5	0	0	0	0	0	1	1	0	2	1	11	0	0	0	0	9.5
1571	6340	6340_092014	6340_09	166.5059	-22.214	2014	320	F	F3	0	0	0	5	3	0	0	0	0	0	0	2	2	0	3	0	0	0	0	9.5
1572	6340	6340_092015	6340_09	166.5059	-22.214	2015	321	F	F3	0	0	0	0	2	0	0	0	0	0	0	0	0	5	1	0	0	0	0	9.5
1573	6340	6340_102013	6340_10	166.5074	-22.209	2013	320	D	D2	0	0	0	6	0	1	1	0	0	0	0	1	1	1	7	0	0	0	0	10
1574	6340	6340_102014	6340_10	166.5074	-22.209	2014	320	D	D2	0	0	0	1	2	1	1	0	0	0	0	0	2	2	5	0	0	0	0	10
1575	6340	6340_102015	6340_10	166.5074	-22.209	2015	321	D	D2	0	0	0	0	5	1	1	0	0	0	0	1	0	3	0	0	0	0	0	10
1576	6341	6341_012011	6341_01	166.5172	-22.2161	2011	348	F	F2	0	0	6	4	0	0	0	1	1	0	0	0	0	6	8	3	0	0	0	10.1
1577	6341	6341_012013	6341_01	166.5172	-22.2161	2013	365	F	F2	2	1	4	2	0	2	1	7	1	0	0	0	0	5	1	0	0	0	0	10.1
1578	6341	6341_022011	6341_02	166.52	-22.213	2011	348	F	F2	0	0	1	1	0	0	0	0	0	0	0	1	0	0	5	0	0	0	0	10.5
1579	6341	6341_022013	6341_02	166.52	-22.213	2013	365	F	F2	0	0	0	0	2	2	1	0	0	0	0	1	0	0	4	2	0	0	0	10.5
1580	6341	6341_032013	6341_03	166.5169	-22.2137	2013	365	F	F2	0	0	0	0	0	3	1	6	1	0	0	4	0	0	8	0	0	0	0	10.2
1581	6341	6341_042011	6341_04	166.52	-22.2106	2011	348	F	F2	0	0	2	5	0	1	1	0	0	0	0	0	0	0	4	0	0	0	0	10.7
1582	6341	6341_042013	6341_04	166.52	-22.2106	2013	365	F	F2	0	0	0	8	4	1	1	4	1	0	0	2	0	0	5	0	0	0	0	10.7
1583	6341	6341_052011	6341_05	166.5205	-22.2044	2011	348	B	B1	0	0	0	3	0	0	0	0	0	0	0	0	0	0	3	2	0	0	0	11.3
1584	6341	6341_052013	6341_05	166.5205	-22.2044	2013	365	B	B1	0	0	0	4	4	2	1	0	0	0	0	0	0	0	0	0	0	0	0	11.3
1585	6341	6341_062013	6341_06	166.5214	-22.2118	2013	365	D	D3	0	0	0	4	4	0	0	0	0	0	0	2	2	0	6	0	0	0	0	10.7
1586	6341	6341_082011	6341_08	166.5198	-22.2166	2011	348	D	D3	0	0	0	2	0	0	0	0	0	0	0	1	0	0	2	0	0	0	0	10.2
1587	6341	6341_082013	6341_08	166.5198	-22.2166	2013	365	D	D3	0	0	0	4	0	0	0	0	0	0	0	2	3	0	2	0	0	3	0	10.2
1588	6341	6341_092011	6341_09	166.7915	-22.1983	2011	348	D	D3	0	0	0	0	0	0	0	0	0	0	0	0	0	0	0	0	0	0	0	36.4
1589	6355	6355_012012	6355_01	166.7915	-22.1983	2012	337	C	C4	0	0	0	1	1	0	0	0	0	1	1	1	1	0	11	0	0	0	0	36.4
1590	6355	6355_012013	6355_01	166.7986	-22.201	2013	334	C	C4	0	0	0	0	0	0	0	0	0	0	0	0	1	0	14	0	1	0	0	37
1591	6355	6355_022012	6355_02	166.7986	-22.201	2012	337	C	C3	0	0	0	1	0	0	0	0	0	0	0	0	1	0	7	0	0	0	0	37
1592	6355	6355_022013	6355_02	166.8025	-22.2005	2013	334	C	C3	0	0	0	0	1	0	0	0	0	0	0	0	1	0	12	0	0	0	0	37.4
1593	6355	6355_032012	6355_03	166.8025	-22.2005	2012	337	C	C4	0	0	0	2	0	0	0	0	0	0	0	1	0	0	9	0	0	0	0	37.4
1594	6355	6355_032013	6355_03	166.804	-22.2052	2013	334	C	C4	0	0	0	0	1	0	0	0	0	0	0	0	0	0	10	0	0	0	0	37.4
1595	6355	6355_042012	6355_04	166.804	-22.2052	2012	337	C	C3	0	0	0	0	0	0	0	0	0	0	0	0	0	0	12	0	0	0	0	37.4
1596	6355	6355_042013	6355_04	166.8068	-22.2054	2013	334	C	C3	0	0	0	0	0	0	0	0	0	0	0	0	0	0	10	0	0	0	0	37.7
1597	6355	6355_052012	6355_05	166.8068	-22.2054	2012	337	C	C3	0	0	0	1	0	0	0	0	0	0	0	1	0	0	6	0	0	0	0	37.7
1598	6355	6355_052013	6355_05	166.8069	-22.2086	2013	334	C	C3	0	0	0	0	0	0	0	0	0	0	0	0	0	0	13	0	0	0	0	37.6
1599	6355	6355_062012	6355_06	166.8069	-22.2086	2012	337	C	C3	0	0	0	1	1	0	0	0	0	0	0	0	1	0	6	0	0	0	0	37.6
1600	6355	6355_062013	6355_06	166.7991	-22.2128	2013	334	C	C3	0	0	0	0	0	0	0	0	0	0	0	0	0	0	10	0	0	0	0	36.8
1601	6355	6355_072012	6355_07	166.7991	-22.2128	2012	337	C	C2	0	0	0	1	0	0	0	0	0	0	0	0	1	0	5	0	0	0	0	36.8
1602	6355	6355_072013	6355_07	166.7991	-22.2067	2013	334	C	C2	0	0	0	1	0	0	0	0	0	0	0	1	0	0	12	0	0	0	0	36.9
1603	6355	6355_082012	6355_08	166.7991	-22.2067	2012	337	C	C3	0	0	0	0	0	0	0	0	0	0	0	0	1	0	9	0	0	0	0	36.9
1604	6355	6355_082013	6355_08	166.795	-22.2091	2013	334	C	C3	0	0	0	0	0	0	0	0	0	0	0	0	0	0	11	0	0	0	0	36.4
1605	6355	6355_092012	6355_09	166.795	-22.2091	2012	337	C	C3	0	0	0	0	0	0	0	0	0	0	0	0	2	0	10	0	0	0	0	36.4
1606	6355	6355_092013	6355_09	166.7939	-22.2125	2013	334	C	C3	0	0	0	0	0	0	0	0	0	0	0	1	0	0	8	0	0	0	0	36.2
1607	6355	6355_102012	6355_10	166.7939	-22.2125	2012	337	B	B2	0	0	0	0	0	0	0	0	0	0	0	1	0	0	0	0	2	0	0	36.2
1608	6355	6355_102013	6355_10	166.4778	-22.2399	2013	334	B	B2	0	0	0	1	2	0	0	0	0	0	0	0	2	0	3	0	4	0	0	5.5
1609	6376	6376_012010	6376_01	166.4559	-22.2333	2010	331	F	F1	0	0	0	2	0	0	0	0	0	0	0	0	0	4	6	3	0	0	0	5.5
1610	6376	6376_022010	6376_02	166.467	-22.2342	2010	331	D	D3	0	0	1	8	0	0	0	0	0	0	0	0	0	1	1	0	0	0	0	5.6
1611	6376	6376_032010	6376_03	166.473	-22.2274	2010	331	F	F1	2	1	2	11	0	0	0	0	0	1	1	0	0	11	5	8	0	0	0	6.5
1612	6376	6376_042010	6376_04	166.4789	-22.2203	2010	331	F	F1	0	0	0	6	0	0	0	0	0	0	0	0	0	6	10	6	0	0	0	7.5
1613	6376	6376_052010	6376_05	166.4655	-22.2174	2010	331	F	F1	0	0	4	3	1	0	0	0	0	0	0	0	0	6	1	0	0	0	0	7.4
1614	6376	6376_062010	6376_06	166.4716	-22.2164	2010	332	F	F1	0	0	1	6	0	0	0	0	0	0	0	0	1	1	3	1	0	0	1	7.6
1615	6376	6376_072010	6376_07	166.4834	-22.2152	2010	331	F	F1	2	1	4	7	0	0	0	0	0	0	0	0	0	3	5	1	0	0	0	8.2
1616	6376	6376_082010	6376_08	166.485	-22.2215	2010	331	F	F1	3	1	4	0	0	0	0	0	0	1	1	0	1	9	4	5	0	0	0	7.6
1617	6376	6376_092010	6376_09	166.4863	-22.2349	2010	331	F	F1	2	1	5	6	0	0	0	0	0	0	0	0	0	27	1	2	0	0	0	6.4
1618	6376	6376_102010	6376_10	166.4744	-22.2174	2010	331	F	F1	0	0	4	3	1	0	0	0	0	0	0	0	1	7	5	2	0	0	0	7.6
1619	6376	6376_112013	6376_11	166.4744	-22.2174	2013	342	F	F1	0	0	6	5	1	0	0	0	0	0	0	0	0	0	6	6	0	0	0	7.6
1620	6376	6376_112014	6376_11	166.4757	-22.2217	2014	334	F	F1	0	0	1	5	0	0	0	0	0	0	0	0	0	0	6	0	0	0	0	7.2
1621	6376	6376_122013	6376_12	166.4757	-22.2217	2013	342	D	D3	0	0	2	5	0	0	0	0	0	0	0	0	0	10	9	4	0	0	0	7.2
1622	6376	6376_122014	6376_12	166.4632	-22.2225	2014	334	F	F1	0	0	0	25	0	0	0	0	0	0	0	0	1	10	3	0	0	0	0	6.7
1623	6376	6376_132013	6376_13	166.4632	-22.2225	2013	342	A	A4	2	1	2	8	0	0	0	0	0	0	0	0	0	0	5	1	0	0	0	6.7
1624	6376	6376_132014	6376_13	166.46	-22.2326	2014	334	A	A4	0	0	0	4	0	0	0	0	0	0	0	0	0	0	5	1	0	0	0	5.6
1625	6376	6376_142013	6376_14	166.46	-22.2326	2013	342	F	F1	0	0	2	6	0	0	0	0	0	0	0	0	0	5	3	1	0	0	0	5.6
1626	6376	6376_142014	6376_14	166.4702	-22.2264	2014	334	F	F1	0	0	0	0	1	0	0	0	0	0	0	0	2	0	5	5	0	0	0	6.5
1627	6376	6376_152013	6376_15	166.4702	-22.2264	2013	342	F	F1	1	1	2	3	0	0	0	0	0	0	0	0	0	18	9	0	0	0	0	6.5
1628	6376	6376_152014	6376_15	166.4641	-22.2293	2014	334	F	F1	1	1	5	3	0	0	0	0	0	0	0	0	0	4	11	2	0	0	0	6
1629	6376	6376_162013	6376_16	166.4641	-22.2293	2013	342	F	F1	7	1	4	1	0	0	0	0	0	0	0	0	1	0	8	0	0	0	0	6
1630	6376	6376_162014	6376_16	166.4627	-22.2269	2014	334	F	F1	0	0	1	4	0	0	0	0	0	0	0	0	0	0	13	4	0	0	0	6.3
1631	6376	6376_172013	6376_17	166.4627	-22.2269	2013	342	F	F1	1	1	2	6	0	0	0	0	0	0	0	0	0	12	9	6	0	0	0	6.3
1632	6376	6376_172014	6376_17	166.4691	-22.2331	2014	334	F	F1	1	1	0	4	0	0	0	0	0	0	0	0	5	10	4	0	0	0	0	5.8
1633	6376	6376_182013	6376_18	166.4691	-22.2331	2013	342	F	F1	2	1	1	0	0	0	0	0	0	0	0	0	0	15	8	3	0	0	0	5.8
1634	6376	6376_182014	6376_18	166.4671	-22.2347	2014	334	F	F1	1	1	3	4	0	0	0	0	0	0	0	4	0	5	6	0	0	0	0	5.6
1635	6376	6376_192013	6376_19	166.4671	-22.2347	2013	342	F	F1	0	0	4	10	1	0	0	8	1	0	0	0	0	10	7	2	0	0	0	5.6
1636	6376	6376_192014	6376_19	166.4746	-22.2296	2014	334	F	F1	0	0	1	7	0	0	0	0	0	0	0	0	1	0	3	1	0	0	0	6.4
1637	6376	6376_202013	6376_20	166.4746	-22.2296	2013	342	F	F1	1	1	1	7	0	0	0	0	0	0	0	0	0	10	4	9	0	0	0	6.4
1638	6376	6376_202014	6376_20	166.481	-22.236	2014	334	F	F1	2	1	3	2	0	0	0	0	0	0	0	0	1	0	12	2	0	0	0	6
1639	6377	6377_012012	6377_01	166.481	-22.236	2012	306	F	F1	5	1	0	4	1	0	0	2	1	0	0	0	0	4	4	5	0	0	0	6
1640	6377	6377_012013	6377_01	166.481	-22.236	2013	305	F	F1	1	1	1	5	0	0	0	0	0	0	0	0	0	0	11	6	0	0	0	6
1641	6377	6377_012014	6377_01	166.481	-22.236	2014	313	F	F1	1	1	0	20	0	0	0	0	0	0	0	0	0	0	9	3	0	0	0	6
1642	6377	6377_012015	6377_01	166.4892	-22.2349	2015	311	F	F1	1	1	0	10	0	0	0	0	0	0	0	0	0	0	11	9	0	0	0	6.6
1643	6377	6377_022012	6377_02	166.4892	-22.2349	2012	306	B	B4	0	0	0	8	1	0	0	0	0	0	0	1	0	0	0	0	0	0	1	6.6
1644	6377	6377_022013	6377_02	166.4892	-22.2349	2013	307	B	B4	0	0	0	4	0	0	0	0	0	0	0	0	0	0	1	2	0	0	0	6.6
1645	6377	6377_022014	6377_02	166.4892	-22.2349	2014	313	B	B4	0	0	0	7	0	0	0	0	0	0	0	0	0	0	2	0	0	0	0	6.6
1646	6377	6377_022015	6377_02	166.494	-22.2286	2015	311	B	B4	0	0	0	12	2	0	0	0	0	0	0	0	0	0	5	1	0	0	1	7.4
1647	6377	6377_032012	6377_03	166.494	-22.2286	2012	306	D	D4	2	1	0	5	0	0	0	0	0	0	0	0	0	1	5	3	0	0	0	7.4
1648	6377	6377_032013	6377_03	166.494	-22.2286	2013	307	D	D4	1	1	0	4	2	0	0	0	0	0	0	1	0	0	5	4	0	0	0	7.4
1649	6377	6377_032014	6377_03	166.494	-22.2286	2014	313	D	D4	4	1	3	12	0	0	0	0	0	0	0	0	0	0	10	2	0	0	0	7.4
1650	6377	6377_032015	6377_03	166.4908	-22.2316	2015	311	D	D4	1	1	2	6	0	0	0	0	0	0	0	0	0	0	9	6	0	0	0	7
1651	6377	6377_042012	6377_04	166.4908	-22.2316	2012	306	F	F1	3	1	3	10	1	0	0	0	0	0	0	0	0	1	5	5	0	3	0	7
1652	6377	6377_042013	6377_04	166.4908	-22.2316	2013	307	F	F1	3	1	0	18	0	0	0	0	0	0	0	0	0	0	16	8	0	0	0	7
1653	6377	6377_042014	6377_04	166.4908	-22.2316	2014	313	F	F1	4	1	8	15	0	0	0	0	0	0	0	0	0	7	15	7	0	0	0	7
1654	6377	6377_042015	6377_04	166.4892	-22.2253	2015	311	F	F1	3	1	0	17	0	0	0	0	0	0	0	0	0	10	14	15	0	0	0	7.5
1655	6377	6377_052012	6377_05	166.4892	-22.2253	2012	306	F	F1	1	1	5	2	0	0	0	0	0	0	0	0	0	1	4	4	0	0	0	7.5
1656	6377	6377_052013	6377_05	166.4892	-22.2253	2013	307	F	F1	1	1	6	5	0	0	0	0	0	0	0	0	0	6	4	1	0	0	0	7.5
1657	6377	6377_052014	6377_05	166.4892	-22.2253	2014	313	F	F1	2	1	13	2	0	0	0	0	0	0	0	0	0	2	5	2	0	0	0	7.5
1658	6377	6377_052015	6377_05	166.4924	-22.2187	2015	311	F	F1	2	1	5	5	0	1	1	0	0	0	0	0	0	0	12	6	0	0	0	8.3
1659	6377	6377_062012	6377_06	166.4924	-22.2187	2012	306	F	F2	0	0	6	9	0	0	0	0	0	0	0	0	0	0	5	3	0	0	0	8.3
1660	6377	6377_062013	6377_06	166.4924	-22.2187	2013	307	F	F2	0	0	1	15	0	0	0	0	0	0	0	0	0	0	9	5	0	0	0	8.3
1661	6377	6377_062014	6377_06	166.4924	-22.2187	2014	313	F	F2	0	0	3	3	2	0	0	0	0	0	0	0	0	0	7	6	0	0	0	8.3
1662	6377	6377_062015	6377_06	166.4856	-22.219	2015	311	F	F2	0	0	3	20	3	0	0	0	0	0	0	0	0	0	17	2	0	0	0	7.9
1663	6377	6377_072012	6377_07	166.4856	-22.219	2012	306	F	F1	1	1	2	10	0	0	0	0	0	0	0	0	0	0	17	0	0	0	0	7.9
1664	6377	6377_072013	6377_07	166.4856	-22.219	2013	307	F	F1	1	1	3	15	0	0	0	0	0	0	0	0	0	1	7	1	0	0	0	7.9
1665	6377	6377_072014	6377_07	166.4856	-22.219	2014	313	F	F1	1	1	5	6	0	0	0	0	0	0	0	0	0	0	8	8	0	0	0	7.9
1666	6377	6377_072015	6377_07	166.4799	-22.2224	2015	311	F	F1	0	0	3	15	0	0	0	0	0	0	0	0	0	5	14	0	0	0	0	7.3
1667	6377	6377_082012	6377_08	166.4799	-22.2224	2012	306	F	F1	1	1	4	10	0	0	0	0	0	0	0	0	1	3	15	10	0	0	0	7.3
1668	6377	6377_082013	6377_08	166.4799	-22.2224	2013	307	F	F1	2	1	5	16	0	0	0	0	0	0	0	0	0	1	12	7	0	0	0	7.3
1669	6377	6377_082014	6377_08	166.4799	-22.2224	2014	313	F	F1	4	1	8	16	0	0	0	0	0	0	0	0	0	3	16	32	0	0	0	7.3
1670	6377	6377_082015	6377_08	166.4866	-22.2258	2015	311	F	F1	1	1	13	26	0	0	0	0	0	0	0	0	0	5	22	23	0	0	0	7.3
1671	6377	6377_092012	6377_09	166.4866	-22.2258	2012	306	F	F1	2	1	5	3	0	0	0	0	0	0	0	0	0	0	10	6	0	0	0	7.3
1672	6377	6377_092013	6377_09	166.4866	-22.2258	2013	307	F	F1	2	1	1	7	0	0	0	0	0	0	0	0	0	2	11	2	0	0	0	7.3
1673	6377	6377_092014	6377_09	166.4866	-22.2258	2014	313	F	F1	1	1	3	8	0	0	0	0	0	0	0	0	0	0	14	3	0	0	0	7.3
1674	6377	6377_092015	6377_09	166.4775	-22.2281	2015	311	F	F1	0	0	8	9	1	0	0	0	0	0	0	0	0	0	17	15	0	0	0	6.6
1675	6377	6377_102012	6377_10	166.4775	-22.2281	2012	306	F	F2	2	1	2	5	0	0	0	0	0	0	0	1	0	0	7	2	0	0	0	6.6
1676	6377	6377_102013	6377_10	166.4775	-22.2281	2013	307	F	F2	0	0	1	7	2	0	0	0	0	0	0	0	0	1	4	3	0	0	0	6.6
1677	6377	6377_102014	6377_10	166.4775	-22.2281	2014	313	F	F2	0	0	1	5	0	0	0	0	0	0	0	0	0	0	10	0	0	0	0	6.6
1678	6377	6377_102015	6377_10	166.5115	-22.2281	2015	311	F	F2	0	0	1	15	0	0	0	0	0	0	0	0	0	0	9	5	0	0	0	8.7
1679	6378	6378_012013	6378_01	166.5115	-22.2281	2013	300	A	A1	2	1	0	5	1	0	0	2	1	0	0	0	2	0	4	2	0	0	0	8.7
1680	6378	6378_012014	6378_01	166.5115	-22.2281	2014	292	A	A1	1	1	0	8	3	0	0	0	0	0	0	0	1	3	3	6	0	0	0	8.7
1681	6378	6378_012015	6378_01	166.515	-22.2222	2015	305	A	A1	1	1	0	10	0	0	0	0	0	0	0	0	3	0	5	5	0	0	0	9.4
1682	6378	6378_022013	6378_02	166.515	-22.2222	2013	300	F	F1	1	1	4	3	0	0	0	0	0	0	0	0	0	3	6	10	0	0	0	9.4
1683	6378	6378_022014	6378_02	166.515	-22.2222	2014	292	F	F1	1	1	4	3	0	0	0	0	0	0	0	0	0	8	6	15	0	0	0	9.4
1684	6378	6378_022015	6378_02	166.5093	-22.2205	2015	305	F	F1	4	1	6	1	0	0	0	0	0	0	0	0	0	3	4	10	0	0	0	9.2
1685	6378	6378_032013	6378_03	166.5093	-22.2205	2013	300	F	F1	4	1	5	2	0	0	0	0	0	0	0	0	1	7	6	2	0	0	0	9.2
1686	6378	6378_032014	6378_03	166.5093	-22.2205	2014	292	F	F1	1	1	3	3	0	0	0	0	0	0	0	0	0	6	6	8	0	0	0	9.2
1687	6378	6378_032015	6378_03	166.506	-22.2184	2015	305	F	F1	5	1	5	2	0	0	0	1	1	0	0	0	0	7	8	5	0	0	0	9.1
1688	6378	6378_042013	6378_04	166.506	-22.2184	2013	300	F	F3	0	0	0	0	3	0	0	0	0	0	0	0	2	0	8	1	0	0	0	9.1
1689	6378	6378_042014	6378_04	166.506	-22.2184	2014	292	F	F3	1	1	0	2	4	0	0	0	0	0	0	1	0	1	6	2	0	2	0	9.1
1690	6378	6378_042015	6378_04	166.5059	-22.228	2015	305	F	F3	1	1	2	2	1	0	0	0	0	0	0	0	2	2	8	3	0	0	0	8.3
1691	6378	6378_052013	6378_05	166.5059	-22.228	2013	300	A	A4	0	0	0	5	2	0	0	0	0	0	0	0	1	0	11	1	0	0	0	8.3
1692	6378	6378_052014	6378_05	166.5059	-22.228	2014	292	A	A4	0	0	0	5	2	0	0	0	0	0	0	0	0	0	10	3	0	0	0	8.3
1693	6378	6378_052015	6378_05	166.5073	-22.2315	2015	305	A	A4	1	1	1	5	1	0	0	0	0	0	0	0	0	0	13	2	0	0	0	8.1
1694	6378	6378_062013	6378_06	166.5073	-22.2315	2013	300	F	F1	2	1	0	7	2	0	0	0	0	0	0	0	4	0	8	2	0	0	0	8.1
1695	6378	6378_062014	6378_06	166.5073	-22.2315	2014	292	F	F1	0	0	0	5	1	0	0	0	0	0	0	0	3	0	8	4	0	0	0	8.1
1696	6378	6378_062015	6378_06	166.5068	-22.223	2015	305	F	F1	1	1	0	10	0	0	0	0	0	0	0	0	3	0	11	0	0	0	0	8.8
1697	6378	6378_072013	6378_07	166.5068	-22.223	2013	300	F	F1	2	1	3	7	2	0	0	0	0	0	0	0	0	0	8	3	0	0	0	8.8
1698	6378	6378_072014	6378_07	166.5068	-22.223	2014	292	F	F1	3	1	3	4	2	0	0	2	1	0	0	1	0	0	6	14	0	0	1	8.8
1699	6378	6378_072015	6378_07	166.4985	-22.2198	2015	305	F	F1	1	1	2	8	0	0	0	0	0	0	0	0	1	5	6	9	0	1	0	8.5
1700	6378	6378_082013	6378_08	166.4985	-22.2198	2013	300	B	B4	0	0	0	4	1	0	0	0	0	0	0	0	0	0	4	0	0	0	0	8.5
1701	6378	6378_082014	6378_08	166.4985	-22.2198	2014	292	B	B4	2	1	0	7	0	0	0	0	0	0	0	1	0	0	4	0	0	0	0	8.5
1702	6378	6378_082015	6378_08	166.4987	-22.2241	2015	305	B	B4	0	0	0	1	2	1	1	0	0	0	0	0	0	0	3	0	0	0	0	8.1
1703	6378	6378_092013	6378_09	166.4987	-22.2241	2013	300	D	D1	0	0	3	4	2	0	0	2	1	0	0	0	0	0	9	0	0	0	0	8.1
1704	6378	6378_092014	6378_09	166.4987	-22.2241	2014	292	D	D1	2	1	7	8	1	0	0	0	0	0	0	2	0	0	3	1	0	0	0	8.1
1705	6378	6378_092015	6378_09	166.5021	-22.225	2015	305	D	D1	0	0	4	3	1	0	0	0	0	0	0	0	0	0	10	0	0	0	0	8.3
1706	6378	6378_102013	6378_10	166.5021	-22.225	2013	300	F	F1	0	0	6	0	0	0	0	0	0	0	0	0	0	6	6	3	0	0	0	8.3
1707	6378	6378_102014	6378_10	166.5021	-22.225	2014	292	F	F1	4	1	4	0	0	0	0	0	0	0	0	0	0	13	9	3	0	0	0	8.3
1708	6378	6378_102015	6378_10	166.5171	-22.2177	2015	305	F	F1	1	1	6	5	0	0	0	0	0	0	0	0	0	12	6	0	0	0	0	9.9
1709	6379	6379_012011	6379_01	166.5171	-22.2177	2011	316	F	F2	0	0	4	0	0	0	0	0	0	0	0	0	0	6	2	3	0	0	0	9.9
1710	6379	6379_012012	6379_01	166.5171	-22.2177	2012	322	F	F2	0	0	8	12	2	1	1	0	0	0	0	0	0	5	5	2	0	0	0	9.9
1711	6379	6379_012013	6379_01	166.5171	-22.2177	2013	305	F	F2	2	1	2	0	0	0	0	0	0	0	0	0	0	4	4	5	0	0	0	9.9
1712	6379	6379_012014	6379_01	166.5171	-22.2177	2014	315	F	F2	5	1	4	4	0	0	0	1	1	0	0	0	0	6	4	7	0	0	0	9.9
1713	6379	6379_012015	6379_01	166.5198	-22.2249	2015	315	F	F2	0	0	8	12	0	0	0	0	0	0	0	0	0	11	10	9	0	0	0	9.6
1714	6379	6379_022011	6379_02	166.5198	-22.2249	2011	316	F	F2	2	1	1	4	0	0	0	0	0	0	0	0	0	6	3	4	0	0	0	9.6
1715	6379	6379_022012	6379_02	166.5198	-22.2249	2012	322	F	F2	2	1	0	9	3	0	0	0	0	0	0	0	0	16	7	2	0	0	0	9.6
1716	6379	6379_022013	6379_02	166.5198	-22.2249	2013	305	F	F2	2	1	0	6	2	0	0	2	1	0	0	0	1	6	8	2	0	0	0	9.6
1717	6379	6379_022014	6379_02	166.5198	-22.2249	2014	315	F	F2	1	1	0	10	0	0	0	0	0	0	0	0	0	0	6	4	0	0	0	9.6
1718	6379	6379_022015	6379_02	166.522	-22.2199	2015	315	F	F2	0	0	2	16	2	0	0	2	1	0	0	1	1	10	7	2	0	0	0	10.1
1719	6379	6379_032011	6379_03	166.522	-22.2199	2011	316	F	F2	0	0	1	12	1	0	0	0	0	0	0	0	0	0	6	2	0	0	0	10.1
1720	6379	6379_032012	6379_03	166.522	-22.2199	2012	322	F	F2	3	1	5	17	3	0	0	0	0	0	0	0	4	4	6	4	0	0	0	10.1
1721	6379	6379_032013	6379_03	166.522	-22.2199	2013	305	F	F2	0	0	0	10	5	0	0	0	0	0	0	1	1	2	3	5	0	0	0	10.1
1722	6379	6379_032014	6379_03	166.522	-22.2199	2014	315	F	F2	0	0	0	1	2	0	0	0	0	0	0	0	1	0	4	3	0	0	0	10.1
1723	6379	6379_032015	6379_03	166.5256	-22.2232	2015	315	F	F2	1	1	2	14	2	0	0	0	0	0	0	2	2	2	6	2	0	0	0	10.1
1724	6379	6379_042011	6379_04	166.5256	-22.2232	2011	316	F	F2	2	1	3	6	0	0	0	0	0	0	0	0	0	6	5	6	0	0	0	10.1
1725	6379	6379_042012	6379_04	166.5256	-22.2232	2012	322	F	F2	0	0	3	1	1	0	0	0	0	0	0	0	4	2	7	2	0	0	0	10.1
1726	6379	6379_042013	6379_04	166.5256	-22.2232	2013	305	F	F2	0	0	3	5	0	0	0	0	0	0	0	0	0	7	8	3	0	0	0	10.1
1727	6379	6379_042014	6379_04	166.5256	-22.2232	2014	315	F	F2	0	0	4	0	1	0	0	0	0	0	0	0	0	4	5	2	0	0	0	10.1
1728	6379	6379_042015	6379_04	166.5302	-22.2236	2015	315	F	F2	1	1	2	10	0	0	0	0	0	0	0	0	0	15	4	9	0	0	0	10.5
1729	6379	6379_052011	6379_05	166.5302	-22.2236	2011	316	F	F2	2	1	7	2	0	0	0	0	0	0	0	0	0	6	4	2	0	0	0	10.5
1730	6379	6379_052012	6379_05	166.5302	-22.2236	2012	322	F	F2	1	1	7	13	0	0	0	2	1	0	0	0	0	10	3	6	0	0	0	10.5
1731	6379	6379_052013	6379_05	166.5302	-22.2236	2013	305	F	F2	4	1	3	6	0	0	0	2	1	0	0	0	0	6	4	3	0	0	0	10.5
1732	6379	6379_052014	6379_05	166.5302	-22.2236	2014	315	F	F2	0	0	4	0	0	0	0	4	1	0	0	0	0	4	4	2	0	0	0	10.5
1733	6379	6379_052015	6379_05	166.5318	-22.2282	2015	315	F	F2	0	0	4	10	0	0	0	0	0	0	0	0	1	15	5	7	0	0	0	10.3
1734	6379	6379_062011	6379_06	166.5318	-22.2282	2011	316	F	F2	4	1	5	4	0	0	0	0	0	0	0	0	0	10	4	6	0	0	0	10.3
1735	6379	6379_062012	6379_06	166.5318	-22.2282	2012	322	F	F2	0	0	8	14	0	0	0	0	0	0	0	0	0	4	9	3	0	0	0	10.3
1736	6379	6379_062013	6379_06	166.5318	-22.2282	2013	305	F	F2	21	1	4	4	0	0	0	0	0	0	0	0	0	0	4	4	0	0	0	10.3
1737	6379	6379_062014	6379_06	166.5318	-22.2282	2014	315	F	F2	0	0	8	10	0	0	0	0	0	0	0	0	0	2	4	4	0	0	0	10.3
1738	6379	6379_062015	6379_06	166.5276	-22.2333	2015	315	F	F2	4	1	8	7	0	0	0	0	0	0	0	0	0	10	4	3	0	0	0	9.6
1739	6379	6379_072011	6379_07	166.5276	-22.2333	2011	316	F	F2	4	1	2	0	1	0	0	0	0	0	0	0	1	6	1	3	0	0	0	9.6
1740	6379	6379_072012	6379_07	166.5276	-22.2333	2012	322	F	F2	0	0	3	12	2	0	0	2	1	0	0	0	0	10	0	1	0	0	0	9.6
1741	6379	6379_072013	6379_07	166.5276	-22.2333	2013	305	F	F2	2	1	0	6	0	0	0	2	1	0	0	0	0	0	4	4	0	0	2	9.6
1742	6379	6379_072014	6379_07	166.5276	-22.2333	2014	315	F	F2	5	1	1	2	0	0	0	0	0	0	0	0	0	2	2	2	0	0	0	9.6
1743	6379	6379_072015	6379_07	166.5266	-22.2281	2015	315	F	F2	0	0	1	10	1	0	0	3	1	0	0	0	0	4	4	1	0	0	0	9.9
1744	6379	6379_082011	6379_08	166.5266	-22.2281	2011	316	F	F2	4	1	5	0	1	0	0	0	0	0	0	0	0	6	4	4	0	0	0	9.9
1745	6379	6379_082012	6379_08	166.5266	-22.2281	2012	322	F	F2	2	1	10	3	2	0	0	2	1	0	0	0	0	0	6	5	0	0	0	9.9
1746	6379	6379_082013	6379_08	166.5266	-22.2281	2013	305	F	F2	0	0	6	2	0	0	0	0	0	0	0	0	0	2	3	0	0	0	0	9.9
1747	6379	6379_082014	6379_08	166.5266	-22.2281	2014	315	F	F2	2	1	5	2	0	0	0	0	0	0	0	0	0	2	5	1	0	0	0	9.9
1748	6379	6379_082015	6379_08	166.5219	-22.2299	2015	315	F	F2	2	1	4	0	0	0	0	2	1	0	0	0	0	11	3	2	0	0	0	9.4
1749	6379	6379_092011	6379_09	166.5219	-22.2299	2011	316	A	A4	0	0	4	4	1	0	0	0	0	0	0	2	0	4	6	1	0	0	0	9.4
1750	6379	6379_092012	6379_09	166.5219	-22.2299	2012	322	A	A4	3	1	3	1	2	0	0	2	1	0	0	0	0	4	6	2	0	0	0	9.4
1751	6379	6379_092013	6379_09	166.5219	-22.2299	2013	305	A	A4	0	0	2	6	0	0	0	0	0	0	0	0	0	1	9	1	0	0	0	9.4
1752	6379	6379_092014	6379_09	166.5219	-22.2299	2014	315	A	A4	1	1	2	4	1	0	0	0	0	0	0	0	0	1	6	1	0	0	0	9.4
1753	6379	6379_092015	6379_09	166.5169	-22.229	2015	315	A	A4	0	0	2	4	0	0	0	0	0	0	0	0	0	6	6	2	0	0	0	9
1754	6379	6379_102011	6379_10	166.5169	-22.229	2011	316	A	A4	0	0	4	2	0	1	1	0	0	0	0	0	0	10	6	1	0	0	0	9
1755	6379	6379_102012	6379_10	166.5169	-22.229	2012	322	A	A4	0	0	5	4	0	0	0	0	0	0	0	0	0	5	8	0	0	0	0	9
1756	6379	6379_102013	6379_10	166.5169	-22.229	2013	305	A	A4	0	0	0	6	0	0	0	0	0	0	0	0	0	4	8	2	0	0	4	9
1757	6379	6379_102014	6379_10	166.5169	-22.229	2014	315	A	A4	0	0	7	0	0	0	0	0	0	0	0	0	0	10	6	2	0	0	0	9
1758	6379	6379_102015	6379_10	166.8118	-22.2331	2015	315	A	A4	0	0	6	0	0	0	0	0	0	0	0	0	0	20	6	2	0	0	0	37.6
1759	6394	6394_012012	6394_01	166.8118	-22.2331	2012	330	B	B2	0	0	0	0	1	0	0	0	0	0	0	0	0	0	0	0	4	0	1	37.6
1760	6394	6394_012013	6394_01	166.8095	-22.2301	2013	327	B	B2	0	0	0	0	0	0	0	0	0	0	0	0	1	0	0	0	3	0	0	37.5
1761	6394	6394_022012	6394_02	166.8095	-22.2301	2012	330	C	C4	0	0	0	3	1	0	0	0	0	1	1	0	0	0	6	0	2	0	0	37.5
1762	6394	6394_022013	6394_02	166.8177	-22.2308	2013	327	C	C4	0	0	0	1	0	0	0	0	0	0	0	0	2	0	8	0	1	0	0	38.3
1763	6394	6394_032012	6394_03	166.8177	-22.2308	2012	330	B	B2	0	0	0	2	2	1	1	0	0	0	0	0	0	0	1	0	3	0	1	38.3
1764	6394	6394_032013	6394_03	166.8228	-22.2334	2013	327	B	B2	0	0	0	0	5	0	0	0	0	0	0	1	2	0	2	0	2	0	1	38.8
1765	6394	6394_042012	6394_04	166.8228	-22.2334	2012	330	B	B2	0	0	0	0	2	0	0	0	0	0	0	1	0	0	2	0	2	0	0	38.8
1766	6394	6394_042013	6394_04	166.8128	-22.2265	2013	327	B	B2	0	0	0	0	0	0	0	0	0	0	0	0	2	0	2	0	3	0	0	37.9
1767	6394	6394_052012	6394_05	166.8128	-22.2265	2012	330	B	B2	0	0	0	2	0	2	1	0	0	0	0	1	0	0	2	0	0	0	1	37.9
1768	6394	6394_052013	6394_05	166.8189	-22.2271	2013	327	B	B2	0	0	0	0	0	0	0	0	0	0	0	0	1	0	5	0	3	0	0	38.5
1769	6394	6394_062012	6394_06	166.8189	-22.2271	2012	330	B	B2	0	0	0	3	2	0	0	0	0	0	0	0	0	0	0	0	1	0	0	38.5
1770	6394	6394_062013	6394_06	166.8166	-22.2258	2013	327	B	B2	0	0	0	0	1	0	0	0	0	0	0	0	0	0	0	0	5	0	0	38.3
1771	6394	6394_072012	6394_07	166.8166	-22.2258	2012	330	B	B2	0	0	0	1	0	1	1	2	1	0	0	1	1	0	2	0	4	0	1	38.3
1772	6394	6394_072013	6394_07	166.8108	-22.2162	2013	327	B	B2	0	0	0	1	0	0	0	2	1	0	0	0	0	0	3	0	1	0	0	37.9
1773	6394	6394_082012	6394_08	166.8108	-22.2162	2012	330	C	C3	0	0	0	0	0	0	0	0	0	0	0	0	0	0	11	0	0	0	0	37.9
1774	6394	6394_082013	6394_08	166.8237	-22.2228	2013	327	C	C3	0	0	0	0	0	0	0	0	0	0	0	0	0	0	19	0	0	0	0	39
1775	6394	6394_092012	6394_09	166.8237	-22.2228	2012	330	C	C3	0	0	0	3	0	0	0	0	0	0	0	0	0	0	6	0	0	0	0	39
1776	6394	6394_092013	6394_09	166.8219	-22.219	2013	327	C	C3	0	0	0	0	0	0	0	0	0	0	0	0	1	0	5	0	0	0	0	38.9
1777	6394	6394_102012	6394_10	166.8219	-22.219	2012	330	C	C3	0	0	0	1	0	0	0	0	0	0	0	0	0	0	8	0	0	0	0	38.9
1778	6394	6394_102013	6394_10	166.4753	-22.2377	2013	327	C	C3	0	0	0	0	0	0	0	0	0	0	0	0	1	0	9	0	0	0	0	5.6
1779	6415	6415_012011	6415_01	166.4584	-22.2377	2011	347	F	F1	1	1	2	4	2	0	0	0	0	0	0	0	0	2	0	1	0	0	0	5
1780	6415	6415_022011	6415_02	166.4632	-22.2513	2011	347	F	F1	0	0	4	3	0	0	0	0	0	0	0	0	0	4	3	0	0	0	0	3.7
1781	6415	6415_032011	6415_03	166.4754	-22.2467	2011	347	F	F1	0	0	0	10	0	0	0	0	0	0	0	0	0	5	0	2	0	0	0	4.7
1782	6415	6415_042011	6415_04	166.4754	-22.2512	2011	347	D	D3	0	0	3	0	0	0	0	0	0	0	0	0	0	0	5	1	0	0	0	4.3
1783	6415	6415_052011	6415_05	166.4754	-22.2444	2011	347	A	A3	0	0	2	4	4	0	0	0	0	0	0	0	0	0	0	0	0	0	0	4.9
1784	6415	6415_062011	6415_06	166.4584	-22.2468	2011	347	F	F1	0	0	2	4	0	0	0	0	0	0	0	0	0	4	0	2	0	0	0	4
1785	6415	6415_072011	6415_07	166.4608	-22.24	2011	347	F	F1	0	0	0	4	0	0	0	0	0	0	0	0	0	5	0	0	0	0	0	4.8
1786	6415	6415_082011	6415_08	166.4681	-22.24	2011	347	F	F1	0	0	0	4	0	0	0	0	0	0	0	0	0	2	2	0	0	0	0	5
1787	6415	6415_092011	6415_09	166.4657	-22.2467	2011	347	A	A4	1	1	0	0	7	0	0	2	1	0	0	0	0	0	0	2	0	0	0	4.2
1788	6415	6415_102011	6415_10	166.4851	-22.253	2011	347	A	A4	0	0	3	4	0	0	0	0	0	0	0	0	0	4	0	2	0	0	0	4.8
1789	6416	6416_012011	6416_01	166.4851	-22.253	2011	313	F	F2	0	0	0	0	1	0	0	0	0	0	0	0	0	0	5	1	0	0	1	4.8
1790	6416	6416_012012	6416_01	166.4851	-22.253	2012	317	F	F2	0	0	0	3	0	0	0	0	0	0	0	0	0	0	7	3	0	0	0	4.8
1791	6416	6416_012013	6416_01	166.4851	-22.253	2013	322	F	F2	3	1	4	0	0	0	0	0	0	0	0	0	1	3	3	0	0	0	0	4.8
1792	6416	6416_012014	6416_01	166.4851	-22.253	2014	345	F	F2	0	0	0	0	2	0	0	0	0	0	0	0	1	0	4	0	0	1	0	4.8
1793	6416	6416_012015	6416_01	166.4827	-22.2535	2015	316	F	F2	0	0	4	0	0	0	0	0	0	0	0	0	2	3	5	1	0	0	0	4.6
1794	6416	6416_022011	6416_02	166.4827	-22.2535	2011	313	B	B4	0	0	1	0	1	0	0	0	0	0	0	0	0	6	6	0	0	0	0	4.6
1795	6416	6416_022012	6416_02	166.4827	-22.2535	2012	317	B	B4	0	0	0	2	2	0	0	0	0	0	0	0	0	0	4	2	0	0	0	4.6
1796	6416	6416_022013	6416_02	166.4827	-22.2535	2013	322	B	B4	1	1	1	3	1	0	0	0	0	0	0	0	1	0	5	0	0	1	0	4.6
1797	6416	6416_022014	6416_02	166.4827	-22.2535	2014	345	B	B4	0	0	1	0	4	0	0	0	0	0	0	1	0	2	3	2	0	0	0	4.6
1798	6416	6416_022015	6416_02	166.4783	-22.249	2015	316	B	B4	0	0	1	0	1	0	0	0	0	0	0	0	1	2	4	0	0	0	0	4.7
1799	6416	6416_032011	6416_03	166.4783	-22.249	2011	313	F	F1	0	0	0	0	0	0	0	0	0	0	0	0	0	5	4	0	0	0	0	4.7
1800	6416	6416_032012	6416_03	166.4783	-22.249	2012	317	F	F1	0	0	1	0	0	0	0	0	0	0	0	0	1	0	7	2	0	0	0	4.7
1801	6416	6416_032013	6416_03	166.4783	-22.249	2013	322	F	F1	0	0	3	2	1	0	0	0	0	0	0	0	0	0	4	1	0	0	0	4.7
1802	6416	6416_032014	6416_03	166.4783	-22.249	2014	345	F	F1	0	0	0	0	1	0	0	0	0	0	0	0	0	4	5	1	0	0	0	4.7
1803	6416	6416_032015	6416_03	166.4807	-22.2431	2015	316	F	F1	0	0	0	0	3	0	0	0	0	0	0	0	0	0	4	0	0	0	0	5.4
1804	6416	6416_042011	6416_04	166.4807	-22.2431	2011	313	B	B4	0	0	0	0	0	0	0	0	0	0	0	0	0	0	4	0	0	0	0	5.4
1805	6416	6416_042012	6416_04	166.4807	-22.2431	2012	317	B	B4	0	0	0	2	1	0	0	0	0	0	0	0	0	0	3	0	0	0	0	5.4
1806	6416	6416_042013	6416_04	166.4807	-22.2431	2013	322	B	B4	0	0	0	2	0	0	0	0	0	0	0	0	0	0	3	0	0	0	0	5.4
1807	6416	6416_042014	6416_04	166.4807	-22.2431	2014	345	B	B4	0	0	0	0	1	0	0	0	0	0	0	0	1	0	3	0	0	0	0	5.4
1808	6416	6416_042015	6416_04	166.4851	-22.2444	2015	316	B	B4	0	0	0	0	2	0	0	0	0	0	0	0	1	2	3	1	0	0	0	5.5
1809	6416	6416_052011	6416_05	166.4851	-22.2444	2011	343	B	B4	0	0	0	4	4	0	0	0	0	0	0	1	0	0	0	0	0	0	0	5.5
1810	6416	6416_052012	6416_05	166.4851	-22.2444	2012	317	B	B4	0	0	0	2	4	0	0	0	0	0	0	0	3	0	0	0	0	0	0	5.5
1811	6416	6416_052013	6416_05	166.4851	-22.2444	2013	322	B	B4	0	0	0	2	1	0	0	0	0	0	0	0	3	0	0	0	0	0	1	5.5
1812	6416	6416_052014	6416_05	166.4851	-22.2444	2014	345	B	B4	0	0	0	0	2	0	0	0	0	0	0	0	3	0	3	0	0	1	0	5.5
1813	6416	6416_052015	6416_05	166.4899	-22.2467	2015	316	B	B4	0	0	0	3	2	0	0	0	0	0	0	0	2	0	0	0	0	0	0	5.7
1814	6416	6416_062011	6416_06	166.4899	-22.2467	2011	313	B	B4	0	0	0	0	3	0	0	0	0	0	0	1	0	0	3	0	0	0	1	5.7
1815	6416	6416_062012	6416_06	166.4899	-22.2467	2012	317	B	B4	0	0	0	3	1	0	0	0	0	0	0	2	2	0	3	0	0	2	0	5.7
1816	6416	6416_062013	6416_06	166.4899	-22.2467	2013	322	B	B4	0	0	0	0	2	0	0	0	0	0	0	0	3	0	0	0	0	1	0	5.7
1817	6416	6416_062014	6416_06	166.4899	-22.2467	2014	345	B	B4	0	0	0	0	3	0	0	0	0	0	0	0	2	0	4	0	0	0	0	5.7
1818	6416	6416_062015	6416_06	166.4923	-22.2489	2015	316	B	B4	0	0	0	2	2	0	0	0	0	0	0	1	0	0	2	0	0	0	0	5.7
1819	6416	6416_072011	6416_07	166.4923	-22.2489	2011	313	B	B4	0	0	0	0	4	0	0	0	0	0	0	0	0	0	6	0	0	0	0	5.7
1820	6416	6416_072012	6416_07	166.4923	-22.2489	2012	317	B	B4	0	0	0	2	3	0	0	0	0	0	0	0	0	0	3	0	0	1	0	5.7
1821	6416	6416_072013	6416_07	166.4923	-22.2489	2013	322	B	B4	0	0	0	2	1	0	0	0	0	0	0	0	2	0	3	0	0	0	0	5.7
1822	6416	6416_072014	6416_07	166.4923	-22.2489	2014	345	B	B4	0	0	0	0	0	0	0	0	0	0	0	0	2	0	4	0	0	1	0	5.7
1823	6416	6416_072015	6416_07	166.4953	-22.2507	2015	316	B	B4	0	0	0	3	2	0	0	0	0	0	0	1	0	0	1	1	0	0	0	5.8
1824	6416	6416_082011	6416_08	166.4953	-22.2507	2011	313	B	B4	0	0	0	0	3	0	0	0	0	0	0	0	0	0	4	0	0	0	0	5.8
1825	6416	6416_082012	6416_08	166.4953	-22.2507	2012	317	B	B4	0	0	0	3	2	0	0	0	0	0	0	0	0	0	3	0	0	1	0	5.8
1826	6416	6416_082013	6416_08	166.4953	-22.2507	2013	322	B	B4	0	0	0	2	1	0	0	0	0	0	0	0	3	0	1	0	0	0	0	5.8
1827	6416	6416_082014	6416_08	166.4953	-22.2507	2014	345	B	B4	0	0	0	1	0	0	0	0	0	0	0	0	1	0	3	0	0	0	0	5.8
1828	6416	6416_082015	6416_08	166.4899	-22.2422	2015	316	B	B4	0	0	0	3	0	0	0	0	0	0	0	0	2	0	3	0	0	0	0	6
1829	6416	6416_092011	6416_09	166.4899	-22.2422	2011	313	A	A4	0	0	0	0	0	0	0	0	0	0	0	0	0	0	2	0	0	0	0	6
1830	6416	6416_092012	6416_09	166.4899	-22.2422	2012	317	A	A4	0	0	0	2	2	0	0	0	0	0	0	2	0	0	2	0	0	0	0	6
1831	6416	6416_092013	6416_09	166.4899	-22.2422	2013	322	A	A4	0	0	0	0	0	0	0	0	0	0	0	1	2	0	1	0	0	0	0	6
1832	6416	6416_092014	6416_09	166.4899	-22.2422	2014	345	A	A4	0	0	0	0	2	0	0	0	0	0	0	1	0	0	4	0	0	0	0	6
1833	6416	6416_092015	6416_09	166.4875	-22.2444	2015	316	A	A4	0	0	0	0	2	0	0	0	0	0	0	0	0	0	4	0	0	1	0	5.7
1834	6416	6416_102011	6416_10	166.4875	-22.2444	2011	313	A	A4	0	0	0	0	3	0	0	0	0	0	0	0	0	0	2	0	0	0	0	5.7
1835	6416	6416_102012	6416_10	166.4875	-22.2444	2012	317	A	A4	0	0	0	2	1	0	0	0	0	0	0	1	2	0	4	0	0	1	0	5.7
1836	6416	6416_102013	6416_10	166.4875	-22.2444	2013	322	A	A4	0	0	0	2	1	0	0	0	0	0	0	1	3	0	1	0	0	0	0	5.7
1837	6416	6416_102014	6416_10	166.4875	-22.2444	2014	345	A	A4	0	0	0	0	2	0	0	0	0	0	0	1	3	0	3	0	0	0	0	5.7
1838	6416	6416_102015	6416_10	166.5853	-22.2473	2015	316	A	A4	0	0	0	3	1	0	0	0	0	0	0	2	1	0	2	0	0	0	0	14.4
1839	6421	6421_012010	6421_01	166.5853	-22.2473	2010	320	C	C3	0	0	0	1	0	0	0	0	0	0	0	1	1	0	7	0	0	0	0	14.4
1840	6421	6421_012011	6421_01	166.5853	-22.2473	2011	312	C	C3	0	0	0	0	0	0	0	0	0	0	0	0	0	0	5	0	1	0	0	14.4
1841	6421	6421_012012	6421_01	166.5853	-22.2473	2012	317	C	C3	0	0	0	0	0	0	0	0	0	0	0	0	2	0	4	0	3	0	0	14.4
1842	6421	6421_012013	6421_01	166.5853	-22.2473	2013	310	C	C2	0	0	0	1	0	0	0	0	0	0	0	0	5	0	4	0	0	0	0	14.4
1843	6421	6421_012014	6421_01	166.5853	-22.2473	2014	317	C	C2	0	0	0	0	0	0	0	0	0	0	0	0	1	0	4	0	1	0	0	14.4
1844	6421	6421_012015	6421_01	166.5889	-22.2457	2015	317	C	C2	0	0	0	1	0	0	0	0	0	0	0	0	2	0	5	0	0	0	0	14.8
1845	6421	6421_022010	6421_02	166.5889	-22.2457	2010	320	B	B2	0	0	0	1	0	0	0	0	0	0	0	4	3	0	3	0	2	0	0	14.8
1846	6421	6421_022011	6421_02	166.5889	-22.2457	2011	312	B	B2	0	0	0	1	0	0	0	0	0	0	0	0	0	0	7	0	0	0	0	14.8
1847	6421	6421_022012	6421_02	166.5889	-22.2457	2012	317	B	B2	0	0	0	1	0	0	0	0	0	1	1	0	3	0	4	0	1	0	0	14.8
1848	6421	6421_022013	6421_02	166.5889	-22.2457	2013	310	B	B2	0	0	0	4	0	0	0	0	0	0	0	1	3	0	1	0	0	2	0	14.8
1849	6421	6421_022014	6421_02	166.5889	-22.2457	2014	317	B	B2	0	0	0	2	0	0	0	0	0	0	0	3	0	0	6	0	0	0	0	14.8
1850	6421	6421_022015	6421_02	166.5849	-22.2447	2015	317	B	B2	0	0	0	2	0	0	0	0	0	0	0	0	0	0	7	0	0	0	0	14.5
1851	6421	6421_032010	6421_03	166.5849	-22.2447	2010	320	C	C3	0	0	0	0	0	0	0	0	0	0	0	0	2	0	4	0	0	0	0	14.5
1852	6421	6421_032011	6421_03	166.5849	-22.2447	2011	312	C	C3	0	0	0	0	1	0	0	0	0	0	0	1	4	0	3	0	1	0	0	14.5
1853	6421	6421_032012	6421_03	166.5849	-22.2447	2012	317	C	C3	0	0	0	0	0	0	0	0	0	0	0	0	1	0	6	0	0	0	0	14.5
1854	6421	6421_032013	6421_03	166.5849	-22.2447	2013	310	C	C2	0	0	0	0	0	0	0	0	0	0	0	0	1	0	7	0	0	0	0	14.5
1855	6421	6421_032014	6421_03	166.5849	-22.2447	2014	317	C	C2	0	0	0	0	0	0	0	0	0	0	0	0	1	0	6	0	0	0	0	14.5
1856	6421	6421_032015	6421_03	166.5852	-22.2423	2015	317	C	C2	0	0	0	0	0	0	0	0	0	0	0	1	3	0	4	0	0	0	0	14.6
1857	6421	6421_042010	6421_04	166.5852	-22.2423	2010	320	B	B2	0	0	0	1	0	0	0	0	0	0	0	2	0	0	5	0	0	0	0	14.6
1858	6421	6421_042011	6421_04	166.5852	-22.2423	2011	312	B	B2	0	0	0	0	0	0	0	0	0	0	0	2	0	0	6	0	1	0	0	14.6
1859	6421	6421_042012	6421_04	166.5852	-22.2423	2012	317	B	B2	0	0	0	0	1	0	0	0	0	0	0	1	0	0	8	1	0	0	0	14.6
1860	6421	6421_042013	6421_04	166.5852	-22.2423	2013	310	B	B2	0	0	0	0	0	0	0	0	0	0	0	2	0	0	6	0	1	0	0	14.6
1861	6421	6421_042014	6421_04	166.5852	-22.2423	2014	317	B	B2	0	0	0	4	1	0	0	0	0	0	0	0	3	0	3	0	3	0	0	14.6
1862	6421	6421_042015	6421_04	166.5834	-22.2421	2015	317	B	B2	0	0	0	0	1	0	0	0	0	0	0	1	0	0	6	1	1	0	0	14.4
1863	6421	6421_052010	6421_05	166.5834	-22.2421	2010	320	C	C4	2	1	0	2	0	0	0	0	0	0	0	0	1	0	2	0	0	0	0	14.4
1864	6421	6421_052011	6421_05	166.5834	-22.2421	2011	312	C	C4	1	1	0	0	1	0	0	0	0	0	0	2	0	0	7	0	0	0	0	14.4
1865	6421	6421_052012	6421_05	166.5834	-22.2421	2012	317	C	C4	0	0	0	6	2	0	0	0	0	0	0	0	2	0	4	0	1	0	0	14.4
1866	6421	6421_052013	6421_05	166.5834	-22.2421	2013	310	C	C4	1	1	0	0	1	0	0	0	0	0	0	2	0	0	7	0	0	0	0	14.4
1867	6421	6421_052014	6421_05	166.5834	-22.2421	2014	317	C	C4	0	0	1	4	0	0	0	0	0	0	0	1	0	3	5	0	0	0	0	14.4
1868	6421	6421_052015	6421_05	166.592	-22.2404	2015	317	C	C4	0	0	0	2	1	0	0	0	0	0	0	0	3	0	4	2	0	0	0	15.3
1869	6421	6421_062010	6421_06	166.592	-22.2404	2010	320	F	F2	1	1	0	0	0	0	0	0	0	0	0	0	1	0	4	1	0	0	0	15.3
1870	6421	6421_062011	6421_06	166.592	-22.2404	2011	312	F	F2	0	0	2	0	0	0	0	0	0	0	0	1	0	1	6	1	0	0	0	15.3
1871	6421	6421_062012	6421_06	166.592	-22.2404	2012	317	F	F2	2	1	3	0	0	0	0	0	0	0	0	3	0	0	7	0	0	0	0	15.3
1872	6421	6421_062013	6421_06	166.592	-22.2404	2013	310	F	F2	1	1	0	3	0	0	0	0	0	0	0	0	0	2	4	0	0	0	0	15.3
1873	6421	6421_062014	6421_06	166.592	-22.2404	2014	317	F	F2	0	0	0	0	1	0	0	0	0	0	0	0	0	0	7	0	0	0	0	15.3
1874	6421	6421_062015	6421_06	166.5814	-22.2475	2015	317	F	F2	0	0	3	1	0	0	0	0	0	0	0	0	0	0	4	3	0	0	0	14
1875	6421	6421_072010	6421_07	166.5814	-22.2475	2010	320	C	C3	0	0	0	0	0	0	0	0	0	0	0	0	1	0	10	0	0	0	0	14
1876	6421	6421_072011	6421_07	166.5814	-22.2475	2011	312	C	C3	3	1	0	1	2	0	0	0	0	0	0	2	0	0	7	0	1	0	0	14
1877	6421	6421_072012	6421_07	166.5777	-22.2443	2012	317	C	C3	0	0	0	0	0	0	0	0	0	0	0	0	0	0	0	0	0	0	0	13.8
1878	6421	6421_082010	6421_08	166.5777	-22.2443	2010	320	F	F1	3	1	0	2	0	0	0	0	0	0	0	0	0	3	7	4	0	0	0	13.8
1879	6421	6421_082011	6421_08	166.5777	-22.2443	2011	312	F	F1	2	1	2	0	0	0	0	0	0	0	0	0	0	4	6	3	0	0	0	13.8
1880	6421	6421_082012	6421_08	166.5777	-22.2443	2012	317	F	F1	0	0	3	0	2	0	0	0	0	0	0	0	0	5	4	4	0	0	0	13.8
1881	6421	6421_082013	6421_08	166.5777	-22.2443	2013	310	F	F2	1	1	4	2	0	0	0	0	0	0	0	0	0	2	4	4	0	0	0	13.8
1882	6421	6421_082014	6421_08	166.5777	-22.2443	2014	317	F	F2	0	0	3	0	0	0	0	0	0	0	0	0	0	1	4	0	0	0	0	13.8
1883	6421	6421_082015	6421_08	166.5879	-22.2361	2015	317	F	F2	0	0	2	1	3	0	0	0	0	0	0	0	0	2	4	0	0	0	0	15.1
1884	6421	6421_092010	6421_09	166.5879	-22.2361	2010	320	E	E2	2	1	0	3	0	0	0	7	1	0	0	0	0	0	4	0	0	0	0	15.1
1885	6421	6421_092011	6421_09	166.5879	-22.2361	2011	312	E	E2	0	0	7	2	0	0	0	1	1	0	0	1	0	0	6	2	0	0	0	15.1
1886	6421	6421_092012	6421_09	166.5879	-22.2361	2012	317	E	E2	0	0	1	4	5	0	0	2	1	0	0	3	2	0	4	0	0	0	0	15.1
1887	6421	6421_092013	6421_09	166.5879	-22.2361	2013	310	E	E2	1	1	0	3	5	0	0	0	0	0	0	1	0	0	2	0	0	0	0	15.1
1888	6421	6421_092014	6421_09	166.5879	-22.2361	2014	317	E	E2	0	0	0	4	2	0	0	0	0	0	0	0	0	0	6	0	0	1	0	15.1
1889	6421	6421_092015	6421_09	166.5801	-22.2359	2015	317	E	E2	0	0	0	2	4	0	0	0	0	0	0	0	0	0	4	1	0	0	0	14.3
1890	6421	6421_102010	6421_10	166.5801	-22.2359	2010	320	F	F2	0	0	0	0	1	0	0	0	0	0	0	0	3	0	9	0	0	0	0	14.3
1891	6421	6421_102011	6421_10	166.5801	-22.2359	2011	312	F	F2	0	0	0	4	0	0	0	0	0	0	0	0	0	0	6	0	2	0	0	14.3
1892	6421	6421_102012	6421_10	166.5801	-22.2359	2012	317	F	F2	0	0	2	1	0	0	0	0	0	0	0	1	0	0	5	0	0	0	0	14.3
1893	6421	6421_102013	6421_10	166.5801	-22.2359	2013	310	F	F2	0	0	0	3	0	0	0	0	0	0	0	0	0	0	7	0	0	0	0	14.3
1894	6421	6421_102014	6421_10	166.5801	-22.2359	2014	317	F	F2	0	0	0	0	1	0	0	0	0	0	0	1	2	0	6	0	0	0	0	14.3
1895	6421	6421_102015	6421_10	166.5874	-22.2498	2015	317	F	F2	0	0	1	3	0	0	0	0	0	0	0	0	1	0	5	0	0	0	0	14.6
1896	6421	6421_112013	6421_11	166.5874	-22.2498	2013	310	C	C3	0	0	0	1	0	0	0	0	0	0	0	0	1	0	7	0	0	2	0	14.6
1897	6421	6421_112014	6421_11	166.5874	-22.2498	2014	317	C	C3	0	0	0	0	0	0	0	0	0	0	0	0	3	0	5	0	0	0	0	14.6
1898	6421	6421_112015	6421_11	166.4028	-22.2603	2015	317	C	C3	0	0	0	0	0	0	0	0	0	0	0	0	2	0	4	0	0	0	0	5.5
1899	6447	6447_012011	6447_01	166.4028	-22.2603	2011	311	F	F3	4	1	10	0	0	0	0	0	0	0	0	0	0	2	2	0	0	0	0	5.5
1900	6447	6447_012012	6447_01	166.4028	-22.2603	2012	327	F	F3	4	1	4	0	1	0	0	1	1	0	0	0	0	2	2	1	0	0	0	5.5
1901	6447	6447_012013	6447_01	166.4028	-22.2603	2013	307	F	F3	3	1	5	0	0	0	0	0	0	0	0	0	0	2	3	0	0	0	0	5.5
1902	6447	6447_012014	6447_01	166.3994	-22.2647	2014	316	F	F3	6	1	2	0	2	0	0	0	0	0	0	0	0	6	1	1	0	0	0	5.6
1903	6447	6447_022011	6447_02	166.3994	-22.2647	2011	311	D	D3	0	0	1	3	3	0	0	0	0	0	0	1	0	0	3	0	0	0	0	5.6
1904	6447	6447_022012	6447_02	166.3994	-22.2647	2012	327	D	D3	2	1	3	7	3	0	0	0	0	0	0	0	0	2	2	2	0	0	0	5.6
1905	6447	6447_022013	6447_02	166.3994	-22.2647	2013	307	D	D3	0	0	5	0	2	0	0	0	0	0	0	1	0	3	3	1	0	0	0	5.6
1906	6447	6447_022014	6447_02	166.4007	-22.2683	2014	316	D	D3	2	1	0	3	0	0	0	0	0	0	0	2	0	0	3	4	0	0	0	5.4
1907	6447	6447_032011	6447_03	166.4007	-22.2683	2011	311	B	B4	0	0	0	5	0	0	0	0	0	0	0	1	0	0	2	0	0	0	0	5.4
1908	6447	6447_032012	6447_03	166.4007	-22.2683	2012	327	B	B4	1	1	2	5	1	0	0	0	0	0	0	1	1	0	2	1	0	0	0	5.4
1909	6447	6447_032013	6447_03	166.4007	-22.2683	2013	307	B	B4	1	1	0	2	2	0	0	0	0	0	0	1	0	2	2	3	0	0	0	5.4
1910	6447	6447_032014	6447_03	166.4075	-22.2645	2014	316	B	B4	0	0	0	6	2	0	0	0	0	0	0	0	0	0	4	2	0	0	0	4.8
1911	6447	6447_042011	6447_04	166.4075	-22.2645	2011	311	B	B4	0	0	0	5	0	0	0	0	0	0	0	2	0	0	5	0	0	0	0	4.8
1912	6447	6447_042012	6447_04	166.4075	-22.2645	2012	327	B	B4	1	1	0	2	1	0	0	0	0	0	0	3	1	0	2	0	0	0	0	4.8
1913	6447	6447_042013	6447_04	166.4075	-22.2645	2013	307	B	B4	0	0	0	1	0	0	0	0	0	0	0	2	2	0	1	0	0	0	0	4.8
1914	6447	6447_042014	6447_04	166.3945	-22.2627	2014	316	B	B4	0	0	0	9	1	0	0	0	0	0	0	3	0	0	3	0	0	0	0	6.2
1915	6447	6447_052011	6447_05	166.3945	-22.2627	2011	311	D	D3	0	0	2	4	0	0	0	0	0	0	0	0	0	0	4	0	0	0	0	6.2
1916	6447	6447_052012	6447_05	166.3945	-22.2627	2012	327	D	D3	0	0	2	3	1	0	0	0	0	0	0	1	0	0	0	1	0	1	0	6.2
1917	6447	6447_052013	6447_05	166.3945	-22.2627	2013	307	D	D3	0	0	0	5	2	0	0	0	0	0	0	0	0	0	2	0	0	0	0	6.2
1918	6447	6447_052014	6447_05	166.3936	-22.2604	2014	316	D	D3	1	1	2	2	2	0	0	0	0	0	0	0	2	0	2	0	0	0	0	6.3
1919	6447	6447_062011	6447_06	166.3936	-22.2604	2011	311	D	D2	0	0	0	0	0	0	0	0	0	0	0	0	0	0	3	0	0	0	6	6.3
1920	6447	6447_062012	6447_06	166.3936	-22.2604	2012	327	D	D2	0	0	11	3	0	0	0	0	0	0	0	0	0	0	6	2	0	0	0	6.3
1921	6447	6447_062013	6447_06	166.3936	-22.2604	2013	307	D	D2	0	0	6	3	1	0	0	0	0	0	0	0	0	0	0	2	0	0	0	6.3
1922	6447	6447_062014	6447_06	166.3964	-22.2547	2014	316	D	D2	0	0	23	3	2	0	0	0	0	0	0	1	0	0	3	2	0	0	0	6.3
1923	6447	6447_072011	6447_07	166.3964	-22.2547	2011	311	D	D3	0	0	0	3	2	0	0	0	0	0	0	1	0	0	3	0	0	0	0	6.3
1924	6447	6447_072012	6447_07	166.3964	-22.2547	2012	327	D	D3	0	0	0	3	1	0	0	0	0	0	0	3	0	0	0	0	1	1	0	6.3
1925	6447	6447_072013	6447_07	166.3964	-22.2547	2013	307	D	D3	2	1	2	4	3	0	0	0	0	0	0	1	0	0	2	0	0	0	0	6.3
1926	6447	6447_072014	6447_07	166.3924	-22.2514	2014	316	D	D3	0	0	0	2	0	0	0	0	0	0	0	1	1	1	1	2	0	0	0	6.9
1927	6447	6447_082011	6447_08	166.3924	-22.2514	2011	311	B	B4	0	0	0	4	4	0	0	0	0	0	0	1	0	0	3	0	0	0	0	6.9
1928	6447	6447_082012	6447_08	166.3924	-22.2514	2012	327	B	B4	0	0	0	7	0	0	0	0	0	0	0	0	0	0	1	0	0	1	0	6.9
1929	6447	6447_082013	6447_08	166.3924	-22.2514	2013	307	B	B4	0	0	0	2	3	0	0	0	0	0	0	0	2	0	3	0	0	0	0	6.9
1930	6447	6447_082014	6447_08	166.3872	-22.2485	2014	316	B	B4	0	0	0	4	0	0	0	0	0	0	0	0	0	0	0	0	0	0	0	7.5
1931	6447	6447_092011	6447_09	166.3872	-22.2485	2011	311	D	D3	0	0	0	0	0	0	0	0	0	0	0	0	0	0	7	0	0	0	0	7.5
1932	6447	6447_092012	6447_09	166.3872	-22.2485	2012	327	D	D3	0	0	0	3	0	0	0	0	0	0	0	2	0	0	0	0	0	0	0	7.5
1933	6447	6447_092013	6447_09	166.3872	-22.2485	2013	307	D	D3	0	0	0	0	5	0	0	0	0	0	0	2	2	0	1	0	0	0	0	7.5
1934	6447	6447_092014	6447_09	166.3898	-22.2542	2014	316	D	D3	0	0	0	4	1	0	0	0	0	0	0	0	0	0	2	0	0	0	0	7
1935	6447	6447_102011	6447_10	166.3898	-22.2542	2011	311	B	B4	0	0	0	2	2	0	0	0	0	0	0	1	0	0	5	1	0	0	0	7
1936	6447	6447_102012	6447_10	166.3898	-22.2542	2012	327	B	B4	1	1	2	4	1	0	0	0	0	0	0	1	5	0	1	0	0	1	0	7
1937	6447	6447_102013	6447_10	166.3898	-22.2542	2013	307	B	B4	0	0	1	0	1	0	0	0	0	0	0	0	1	0	3	0	0	0	0	7
1938	6447	6447_102014	6447_10	166.4522	-22.2692	2014	316	B	B4	0	0	0	7	0	0	0	0	0	0	0	0	1	0	3	0	0	0	0	1.5
1939	6450	6450_012010	6450_01	166.4522	-22.2692	2010	8	F	F1	0	0	2	1	0	0	0	0	0	0	0	0	0	4	8	6	0	0	0	1.5
1940	6450	6450_012013	6450_01	166.4522	-22.2692	2013	315	F	F1	0	0	6	2	0	0	0	2	1	0	0	0	0	4	3	6	0	0	0	1.5
1941	6450	6450_012014	6450_01	166.4522	-22.2692	2014	315	F	F1	2	1	3	2	1	0	0	0	0	0	0	0	0	4	3	11	0	0	0	1.5
1942	6450	6450_012015	6450_01	166.443	-22.2707	2015	315	F	F1	1	1	0	1	0	0	0	4	1	0	0	0	0	4	21	8	0	0	0	1.5
1943	6450	6450_022010	6450_02	166.443	-22.2707	2010	8	F	F1	1	1	11	0	0	0	0	0	0	0	0	0	0	20	2	1	0	0	0	1.5
1944	6450	6450_022013	6450_02	166.443	-22.2707	2013	315	F	F1	0	0	21	0	0	0	0	0	0	0	0	0	0	24	13	1	0	0	0	1.5
1945	6450	6450_022014	6450_02	166.443	-22.2707	2014	315	F	F1	0	0	30	0	0	0	0	0	0	0	0	0	0	30	7	5	0	0	0	1.5
1946	6450	6450_022015	6450_02	166.4453	-22.2709	2015	315	F	F1	2	1	30	25	0	0	0	0	0	0	0	0	1	25	11	0	0	0	0	1.4
1947	6450	6450_032010	6450_03	166.4453	-22.2709	2010	8	F	F1	7	1	10	3	0	0	0	4	1	0	0	0	0	10	13	0	0	0	0	1.4
1948	6450	6450_032013	6450_03	166.4453	-22.2709	2013	315	F	F1	0	0	13	0	1	0	0	0	0	0	0	0	0	21	3	2	0	0	0	1.4
1949	6450	6450_032014	6450_03	166.4453	-22.2709	2014	315	F	F1	4	1	12	4	0	0	0	0	0	0	0	0	0	7	7	0	0	0	0	1.4
1950	6450	6450_032015	6450_03	166.4496	-22.2631	2015	315	F	F1	0	0	17	3	1	0	0	0	0	0	0	0	0	32	44	1	0	0	0	2.1
1951	6450	6450_042010	6450_04	166.4496	-22.2631	2010	8	F	F1	2	1	1	0	0	0	0	0	0	0	0	0	0	20	0	1	0	0	0	2.1
1952	6450	6450_042013	6450_04	166.4496	-22.2631	2013	315	F	F1	4	1	1	2	0	0	0	0	0	0	0	0	0	25	1	0	0	0	0	2.1
1953	6450	6450_042014	6450_04	166.4496	-22.2631	2014	315	F	F1	0	0	13	7	0	0	0	0	0	0	0	0	0	55	1	0	0	0	0	2.1
1954	6450	6450_042015	6450_04	166.453	-22.2567	2015	315	F	F1	1	1	55	20	0	0	0	0	0	0	0	0	0	120	5	1	0	0	0	2.8
1955	6450	6450_052010	6450_05	166.453	-22.2567	2010	8	F	F1	0	0	0	5	0	0	0	0	0	0	0	2	0	5	0	0	0	0	0	2.8
1956	6450	6450_052013	6450_05	166.453	-22.2567	2013	315	F	F1	0	0	0	10	0	0	0	0	0	0	0	0	0	10	0	0	0	0	0	2.8
1957	6450	6450_052014	6450_05	166.453	-22.2567	2014	315	F	F1	0	0	0	0	0	0	0	0	0	0	0	0	0	0	1	0	0	0	0	2.8
1958	6450	6450_052015	6450_05	166.458	-22.2564	2015	315	F	F1	0	0	2	6	1	0	0	0	0	0	0	0	0	0	6	0	0	0	0	3
1959	6450	6450_062010	6450_06	166.458	-22.2564	2010	8	F	F1	3	1	0	0	0	0	0	0	0	0	0	0	0	10	6	0	0	1	0	3
1960	6450	6450_062013	6450_06	166.458	-22.2564	2013	315	F	F1	0	0	0	30	0	0	0	0	0	0	0	0	1	0	8	0	0	0	0	3
1961	6450	6450_062014	6450_06	166.458	-22.2564	2014	315	F	F1	0	0	0	15	1	0	0	0	0	0	0	0	0	1	17	1	0	0	0	3
1962	6450	6450_062015	6450_06	166.4546	-22.2614	2015	315	F	F1	0	0	0	1	0	0	0	0	0	0	0	0	0	0	21	0	0	0	0	2.4
1963	6450	6450_072010	6450_07	166.4546	-22.2614	2010	8	F	F1	1	1	2	5	0	0	0	0	0	0	0	0	0	0	10	0	0	0	0	2.4
1964	6450	6450_072013	6450_07	166.4546	-22.2614	2013	315	F	F1	1	1	0	20	1	0	0	0	0	0	0	1	0	20	4	0	0	0	0	2.4
1965	6450	6450_072014	6450_07	166.4546	-22.2614	2014	315	F	F1	1	1	5	0	0	0	0	0	0	0	0	0	0	30	2	0	0	0	0	2.4
1966	6450	6450_072015	6450_07	166.4471	-22.263	2015	315	F	F1	1	1	30	15	0	0	0	0	0	0	0	0	0	30	11	0	0	0	0	2.2
1967	6450	6450_082010	6450_08	166.4471	-22.263	2010	8	F	F1	1	1	1	2	0	0	0	0	0	0	0	0	0	20	2	0	0	0	0	2.2
1968	6450	6450_082013	6450_08	166.4471	-22.263	2013	315	F	F1	2	1	2	0	0	0	0	0	0	0	0	0	0	39	7	1	0	2	0	2.2
1969	6450	6450_082014	6450_08	166.4471	-22.263	2014	315	F	F1	0	0	7	0	0	0	0	0	0	0	0	0	0	46	4	5	0	0	0	2.2
1970	6450	6450_082015	6450_08	166.4436	-22.2573	2015	315	F	F1	0	0	75	0	0	0	0	0	0	0	0	0	0	54	10	0	0	0	0	2.9
1971	6450	6450_092010	6450_09	166.4436	-22.2573	2010	8	F	F1	2	1	1	4	0	0	0	0	0	0	0	0	0	0	5	0	0	0	0	2.9
1972	6450	6450_092013	6450_09	166.4436	-22.2573	2013	315	F	F1	0	0	0	6	1	0	0	0	0	0	0	0	0	10	4	0	0	0	0	2.9
1973	6450	6450_092014	6450_09	166.4436	-22.2573	2014	315	F	F1	4	1	0	16	1	0	0	0	0	0	0	0	0	10	10	0	0	0	0	2.9
1974	6450	6450_092015	6450_09	166.4422	-22.2668	2015	315	F	F1	0	0	18	1	1	0	0	0	0	0	0	1	0	2	7	0	0	0	0	1.9
1975	6450	6450_102010	6450_10	166.4422	-22.2668	2010	8	F	F1	1	1	3	2	0	0	0	2	1	0	0	0	0	10	25	0	0	0	0	1.9
1976	6450	6450_102013	6450_10	166.4422	-22.2668	2013	315	F	F1	0	0	1	0	0	0	0	2	1	0	0	0	0	10	5	0	0	0	0	1.9
1977	6450	6450_102014	6450_10	166.4422	-22.2668	2014	315	F	F1	2	1	9	0	0	0	0	0	0	0	0	0	0	0	11	0	0	0	0	1.9
1978	6450	6450_102015	6450_10	166.4599	-22.2558	2015	315	F	F1	0	0	8	0	0	0	0	0	0	0	0	0	0	5	4	0	0	0	0	3.1
1979	6451	6451_012012	6451_01	166.4599	-22.2558	2012	301	B	B5	1	1	0	0	0	0	0	0	0	0	0	0	0	0	1	0	0	0	0	3.1
1980	6451	6451_012013	6451_01	166.4599	-22.2558	2013	291	B	B5	1	1	0	0	0	0	0	0	0	0	0	0	0	0	2	0	0	0	0	3.1
1981	6451	6451_012014	6451_01	166.4597	-22.2603	2014	303	B	B5	0	0	0	0	0	0	0	0	0	0	0	0	0	0	0	0	0	0	0	2.6
1982	6451	6451_022012	6451_02	166.4597	-22.2603	2012	301	D	D3	0	0	0	3	3	0	0	0	0	0	0	0	0	0	1	0	0	0	0	2.6
1983	6451	6451_022013	6451_02	166.4597	-22.2603	2013	291	D	D3	0	0	0	6	4	0	0	0	0	0	0	0	0	0	1	0	0	0	0	2.6
1984	6451	6451_022014	6451_02	166.4604	-22.2647	2014	303	D	D3	0	0	0	0	0	0	0	0	0	0	0	0	0	0	0	0	0	0	0	2.2
1985	6451	6451_032012	6451_03	166.4604	-22.2647	2012	301	F	F1	2	1	3	3	0	0	0	0	0	0	0	0	0	3	3	1	0	0	0	2.2
1986	6451	6451_032013	6451_03	166.4604	-22.2647	2013	291	F	F1	0	0	3	0	0	0	0	0	0	0	0	0	0	7	3	0	0	0	0	2.2
1987	6451	6451_032014	6451_03	166.4666	-22.2689	2014	303	F	F1	0	0	3	0	0	0	0	0	0	0	0	0	0	4	2	2	0	0	0	2.2
1988	6451	6451_042012	6451_04	166.4666	-22.2689	2012	301	F	F1	4	1	7	0	0	0	0	1	1	0	0	0	0	0	1	1	0	0	0	2.2
1989	6451	6451_042013	6451_04	166.4666	-22.2689	2013	291	F	F1	0	0	5	0	0	0	0	0	0	0	0	0	0	0	2	1	0	0	0	2.2
1990	6451	6451_042014	6451_04	166.4725	-22.2697	2014	303	F	F1	0	0	1	0	0	0	0	0	0	0	0	0	0	3	1	1	0	0	0	2.7
1991	6451	6451_052012	6451_05	166.4725	-22.2697	2012	301	F	F1	0	0	2	0	0	0	0	3	1	0	0	0	0	0	9	3	0	0	0	2.7
1992	6451	6451_052013	6451_05	166.4725	-22.2697	2013	291	F	F1	0	0	7	0	0	0	0	0	0	0	0	0	0	0	4	4	0	0	0	2.7
1993	6451	6451_052014	6451_05	166.4677	-22.2629	2014	303	F	F1	0	0	2	0	0	0	0	0	0	0	0	0	0	2	8	1	0	0	0	2.8
1994	6451	6451_062012	6451_06	166.4677	-22.2629	2012	301	F	F1	2	1	0	0	0	0	0	0	0	0	0	0	0	2	2	2	0	0	0	2.8
1995	6451	6451_062013	6451_06	166.4677	-22.2629	2013	291	F	F1	0	0	0	0	0	0	0	0	0	0	0	0	0	7	2	4	0	0	0	2.8
1996	6451	6451_062014	6451_06	166.4643	-22.2576	2014	303	F	F1	1	1	1	0	0	0	0	0	0	0	0	0	0	10	2	1	0	0	0	3.1
1997	6451	6451_072012	6451_07	166.4643	-22.2576	2012	301	F	F1	0	0	0	0	0	0	0	0	0	0	0	0	0	2	3	5	0	0	0	3.1
1998	6451	6451_072013	6451_07	166.4643	-22.2576	2013	291	F	F1	0	0	4	0	0	0	0	0	0	0	0	0	0	4	2	7	0	0	0	3.1
1999	6451	6451_072014	6451_07	166.4643	-22.2576	2014	303	F	F1	0	0	3	0	0	0	0	0	0	0	0	0	0	0	2	0	0	0	0	3.1
[truncated: 474 more rows]
